# Supplementary material for: Transcriptional profiling of transport mechanisms and regulatory pathways in rat choroid plexus
Source: Fluids Barriers CNS. 2022 Jun 4;19:44. doi: 10.1186/s12987-022-00335-x (PMC9166438; doi:10.1186/s12987-022-00335-x)
Supplement: Supplementary file 1 — Additional file 1. Lists of RNAseq data. [file 12987_2022_335_MOESM1_ESM.xlsx]

## Sheet: Sheet 1. All genes
Sheet 1. All transcribed genes in choroid plexus
Ensembl ID	Gene	TPM
ENSRNOG00000016275	TTR	238565
ENSRNOG00000005195	CST3	33410
ENSRNOG00000034234	MT-CO1	20524
ENSRNOG00000030700	MT-CO3	12643
ENSRNOG00000031979	MT-ATP6	10383
ENSRNOG00000030371	MT-CO2	8773
ENSRNOG00000030644	MT-ND1	8170
ENSRNOG00000016957	IGFBP2	8158
ENSRNOG00000031766	MT-CYB	8002
ENSRNOG00000016460	CLU	7211
ENSRNOG00000004089	ENPP2	7053
ENSRNOG00000000571	PSAP	6482
ENSRNOG00000015550	PTGDS	6204
ENSRNOG00000030625	TF	5952
ENSRNOG00000029886	HBA-A1	5046
ENSRNOG00000017560	MDK	4849
ENSRNOG00000031033	MT-ND2	4159
ENSRNOG00000033615	MT-ND3	4042
ENSRNOG00000008414	BSG	3308
ENSRNOG00000033473	RPL36	3159
ENSRNOG00000022619	FTH1	3123
ENSRNOG00000042233	RPL41	3088
ENSRNOG00000009439	EEF1A1	3059
ENSRNOG00000020369	IGF2	2848
ENSRNOG00000010872	CKB	2748
ENSRNOG00000029707	MT-ND4	2398
ENSRNOG00000016414	SLC22A17	2396
ENSRNOG00000039107	MFRP	2320
ENSRNOG00000004196	LOC108352650	2273
ENSRNOG00000021177	COX8A	2253
ENSRNOG00000031053	MT-ND4L	2191
ENSRNOG00000018630	LOC108351137	2174
ENSRNOG00000019902	FOLR1	2058
ENSRNOG00000020206	CTSD	1895
ENSRNOG00000060449	RPS21	1858
ENSRNOG00000013874	RPLP1	1857
ENSRNOG00000047321	HBA-A2	1839
ENSRNOG00000049912	ATP5F1E	1816
ENSRNOG00000027864	PPIA	1736
ENSRNOG00000042271	UBB	1722
ENSRNOG00000001049	TPT1	1693
ENSRNOG00000020451	CD81	1616
ENSRNOG00000030747	LOC685963	1584
ENSRNOG00000018774	LOC100911847	1581
ENSRNOG00000005770	SOSTDC1	1567
ENSRNOG00000010807	COX6C	1554
ENSRNOG00000002934	ATP1B1	1553
ENSRNOG00000004426	RPS27A	1546
ENSRNOG00000009629	CAR2	1533
ENSRNOG00000007650	CD63	1506
ENSRNOG00000002840	ATP5F1B	1486
ENSRNOG00000017359	ITM2C	1447
ENSRNOG00000029971	MT-ND5	1444
ENSRNOG00000004814	ELOB	1400
ENSRNOG00000018233	GAS6	1399
ENSRNOG00000016057	KCNJ13	1372
ENSRNOG00000027049	ATP5MF	1311
ENSRNOG00000026870	CLIC6	1302
ENSRNOG00000052802	ALDOA	1301
ENSRNOG00000062101	ACE	1255
ENSRNOG00000013604	GPX4	1246
ENSRNOG00000061299	LOC100134871	1229
ENSRNOG00000058105	HBB	1225
ENSRNOG00000018320	RPS15A	1200
ENSRNOG00000034254	ACTB	1164
ENSRNOG00000019974	UBA52	1140
ENSRNOG00000016387	RPL34	1137
ENSRNOG00000013484	GSTA1	1112
ENSRNOG00000011989	VAT1L	1086
ENSRNOG00000021079	FXYD1	1076
ENSRNOG00000013000	LDHB	1069
ENSRNOG00000001170	COX6A1	1056
ENSRNOG00000008103	MDH1	1046
ENSRNOG00000018795	RPL18A	1027
ENSRNOG00000017817	COX4I1	1024
ENSRNOG00000000064	ATP5ME	1018
ENSRNOG00000028884	ATP5MG	1012
ENSRNOG00000016474	TSPAN3	1004
ENSRNOG00000000957	RPL21	1000
ENSRNOG00000048812	GPX1	995
ENSRNOG00000007235	ATP5MC1	992
ENSRNOG00000060293	NDUFA3	985
ENSRNOG00000015277	SERF2	982
ENSRNOG00000053231	LOC103694872	977
ENSRNOG00000016271	ITM2B	973
ENSRNOG00000017032	ATP5F1A	935
ENSRNOG00000020636	SPINT2	931
ENSRNOG00000019578	RPS16	913
ENSRNOG00000016961	RPS27	894
ENSRNOG00000010378	SLC4A5	881
ENSRNOG00000034180	RPL37	879
ENSRNOG00000010170	TUBB4B	875
ENSRNOG00000034066	HSPA8	873
ENSRNOG00000012840	SPARC	873
ENSRNOG00000004741	RPL19	870
ENSRNOG00000017895	ENO1	865
ENSRNOG00000062298	RPL13A	852
ENSRNOG00000048320	NDUFA11	844
ENSRNOG00000053468	TUBA1B	830
ENSRNOG00000008289	SLC25A3	822
ENSRNOG00000001136	PEBP1	822
ENSRNOG00000001596	ATP5MC3	821
ENSRNOG00000006865	LAPTM4A	820
ENSRNOG00000003029	CALR	816
ENSRNOG00000016580	RPS23	812
ENSRNOG00000004438	CNTN1	811
ENSRNOG00000020602	NDUFA13	805
ENSRNOG00000020674	RPL27	804
ENSRNOG00000054495	CLDN2	800
ENSRNOG00000018881	RNASEK	797
ENSRNOG00000019106	RPS17	787
ENSRNOG00000054689	COX7B	783
ENSRNOG00000006876	MSX1	779
ENSRNOG00000029042	MT-ND6	779
ENSRNOG00000010331	CTSB	777
ENSRNOG00000014272	RPL35	762
ENSRNOG00000020982	LOC687780	760
ENSRNOG00000019834	HSP90AB1	756
ENSRNOG00000050445	GDE1	754
ENSRNOG00000024603	RPS15	753
ENSRNOG00000015320	ATP5MC2	751
ENSRNOG00000003869	SOD3	746
ENSRNOG00000017123	B2M	740
ENSRNOG00000048199	RPS19L2	737
ENSRNOG00000015335	RPL13	731
ENSRNOG00000002115	SOD1	724
ENSRNOG00000011648	AQP1	721
ENSRNOG00000029811	KCNE2	708
ENSRNOG00000018294	HSPA5	702
ENSRNOG00000008551	RPS7	702
ENSRNOG00000005512	NDUFA4	701
ENSRNOG00000001148	RPLP0	695
ENSRNOG00000001092	KL	695
ENSRNOG00000021035	RPL18	679
ENSRNOG00000043387	CPE	678
ENSRNOG00000030877	HTR2C	677
ENSRNOG00000021808	TECR	677
ENSRNOG00000003148	TIMP2	672
ENSRNOG00000018524	EZR	667
ENSRNOG00000012847	SCGB1C1	667
ENSRNOG00000002721	NDUFB4	664
ENSRNOG00000008555	RPS20	663
ENSRNOG00000042821	CD59	662
ENSRNOG00000011138	RPL29	657
ENSRNOG00000051286	LOC100911516	654
ENSRNOG00000018680	RPL17	654
ENSRNOG00000036701	ACTG1	654
ENSRNOG00000042903	COX7A2L2	653
ENSRNOG00000028021	RPS13	648
ENSRNOG00000043348	LOC103693375	646
ENSRNOG00000006542	ATP6V0C	639
ENSRNOG00000014347	SLC4A2	638
ENSRNOG00000016411	RPS12	638
ENSRNOG00000027503	RPS25	638
ENSRNOG00000021198	HIST1H2BQ	631
ENSRNOG00000054626	RPS8	631
ENSRNOG00000004214	RPL26	629
ENSRNOG00000055579	TMBIM6	628
ENSRNOG00000011184	SLC13A4	627
ENSRNOG00000017766	CA12	625
ENSRNOG00000030019	ATP1A1	623
ENSRNOG00000015018	PDIA3	620
ENSRNOG00000001611	RPL24	616
ENSRNOG00000016727	AKR1A1	614
ENSRNOG00000014625	ATP5F1D	608
ENSRNOG00000056765	RPL10	608
ENSRNOG00000005828	SKP1	606
ENSRNOG00000009778	TMEM59	601
ENSRNOG00000023344	RPL23A	601
ENSRNOG00000003220	H3F3B	601
ENSRNOG00000020442	UBL5	599
ENSRNOG00000026260	RPL11	596
ENSRNOG00000019007	RPL14	595
ENSRNOG00000019459	OAZ1	592
ENSRNOG00000047706	LOC103690108	592
ENSRNOG00000020843	LOC100360087	591
ENSRNOG00000012550	UQCRH	591
ENSRNOG00000016952	UQCR11	589
ENSRNOG00000011329	PKM	589
ENSRNOG00000001991	ATP5PO	589
ENSRNOG00000018645	RPSA	581
ENSRNOG00000020644	NSG2	570
ENSRNOG00000047931	TMSB4X	570
ENSRNOG00000046021	LOC108348172	570
ENSRNOG00000000527	MTCH1	556
ENSRNOG00000052226	LOC108348144	555
ENSRNOG00000003217	LGALS3BP	548
ENSRNOG00000005695	MGP	544
ENSRNOG00000046005	SCD2	542
ENSRNOG00000047098	HBB-BS	538
ENSRNOG00000049025	RPS6	536
ENSRNOG00000026616	NDUFB2	534
ENSRNOG00000020266	EEF2	533
ENSRNOG00000030237	COX7C	532
ENSRNOG00000020595	RPS11	531
ENSRNOG00000049388	PRR32	528
ENSRNOG00000025936	RPL6	526
ENSRNOG00000017194	PRDX1	526
ENSRNOG00000054140	MYL6	524
ENSRNOG00000020233	RABAC1	512
ENSRNOG00000016660	COX5B	512
ENSRNOG00000047898	HIST2H2AA3	511
ENSRNOG00000052555	HIST2H2AA2	511
ENSRNOG00000047746	AABR07000398.1	510
ENSRNOG00000052025	TLE5	508
ENSRNOG00000014179	RPS2	506
ENSRNOG00000019556	CD9	505
ENSRNOG00000012062	NPC2	503
ENSRNOG00000028404	PPP1R1B	503
ENSRNOG00000013562	NDFIP1	503
ENSRNOG00000010746	RPL32	502
ENSRNOG00000003120	PRELP	502
ENSRNOG00000007407	NDUFA12	498
ENSRNOG00000005975	RPL30	493
ENSRNOG00000020851	APLP1	492
ENSRNOG00000000622	HINT1	491
ENSRNOG00000014656	COX8B	486
ENSRNOG00000051180	LOC100911516	485
ENSRNOG00000020480	FADS1	484
ENSRNOG00000011603	CAB39L	483
ENSRNOG00000038202	CALML4	481
ENSRNOG00000028505	RPS18	478
ENSRNOG00000058249	PGK1	477
ENSRNOG00000054978	H1F2	476
ENSRNOG00000011222	DYNLL1	474
ENSRNOG00000005290	YWHAE	471
ENSRNOG00000003520	PRDX2	469
ENSRNOG00000014475	SLC31A1	469
ENSRNOG00000059714	HSP90AA1	468
ENSRNOG00000005825	LYZ2	468
ENSRNOG00000047656	GAA	466
ENSRNOG00000010830	SLC25A4	466
ENSRNOG00000017510	MFGE8	464
ENSRNOG00000020673	PBXIP1	463
ENSRNOG00000014635	CLTA	458
ENSRNOG00000021259	PRNP	456
ENSRNOG00000009920	LOC680121	454
ENSRNOG00000013949	IDH2	443
ENSRNOG00000050585	PGAM1	443
ENSRNOG00000045555	LOC100910944	441
ENSRNOG00000011559	CNN3	439
ENSRNOG00000012786	PGRMC1	436
ENSRNOG00000003163	SDHC	435
ENSRNOG00000017418	RPS3	432
ENSRNOG00000017260	CDR2	431
ENSRNOG00000002280	SH3BGRL	431
ENSRNOG00000017120	ABHD2	430
ENSRNOG00000004107	RPL23	425
ENSRNOG00000042499	LOC100364435	425
ENSRNOG00000017417	GABARAP	424
ENSRNOG00000039980	SLC25A5	423
ENSRNOG00000016896	RPL3	422
ENSRNOG00000060098	PTMS	421
ENSRNOG00000001488	PSMB1	417
ENSRNOG00000009090	DAD1	416
ENSRNOG00000000490	RPS10	415
ENSRNOG00000038074	LOC498555	413
ENSRNOG00000021125	PRDX5	411
ENSRNOG00000002116	RPLP2	409
ENSRNOG00000037607	LOC100911575	409
ENSRNOG00000040005	NDUFA1	409
ENSRNOG00000019453	RPS5	407
ENSRNOG00000003183	FMOD	406
ENSRNOG00000026716	LOC100360449	404
ENSRNOG00000047179	APLP2	401
ENSRNOG00000004060	CALM1	398
ENSRNOG00000061304	ATP2B3	396
ENSRNOG00000029377	RPL38	395
ENSRNOG00000033686	LOC682793	395
ENSRNOG00000048701	LOC690468	395
ENSRNOG00000049047	LOC690468	395
ENSRNOG00000060229	ARF1	393
ENSRNOG00000028717	NDUFB7	391
ENSRNOG00000009364	NDUFB9	389
ENSRNOG00000020941	PSENEN	386
ENSRNOG00000002632	NACA	385
ENSRNOG00000006589	MIF	383
ENSRNOG00000056076	LOC103694877	383
ENSRNOG00000030680	DDX5	382
ENSRNOG00000002832	SLC16A2	380
ENSRNOG00000029512	LOC100361854	378
ENSRNOG00000018289	PARK7	377
ENSRNOG00000009378	RPL4	375
ENSRNOG00000043114	TOMM7	375
ENSRNOG00000012457	CYC1	374
ENSRNOG00000010389	NDRG2	373
ENSRNOG00000009325	FUCA1	372
ENSRNOG00000018358	NT5DC2	371
ENSRNOG00000050197	PDIA6	371
ENSRNOG00000001815	EIF4A2	371
ENSRNOG00000026963	HSP90B1	370
ENSRNOG00000042869	ATP5MD	370
ENSRNOG00000002050	IGFBP7	365
ENSRNOG00000007433	CYB561	365
ENSRNOG00000017158	EIF4G2	364
ENSRNOG00000017751	ARL6IP1	363
ENSRNOG00000013536	CDC42	362
ENSRNOG00000051624	HSPE1	360
ENSRNOG00000055319	MRFAP1	359
ENSRNOG00000057855	F5	359
ENSRNOG00000031085	ERGIC3	359
ENSRNOG00000046316	TOMM6	357
ENSRNOG00000001344	ALDH2	357
ENSRNOG00000003201	RPS4X	356
ENSRNOG00000016781	PPIB	356
ENSRNOG00000004621	RTN4	353
ENSRNOG00000024128	ACO2	352
ENSRNOG00000047053	THYN1	351
ENSRNOG00000008605	OST4	351
ENSRNOG00000016220	RPL12	349
ENSRNOG00000019987	SCAND1	348
ENSRNOG00000010450	ELOVL7	347
ENSRNOG00000019823	ROMO1	346
ENSRNOG00000002332	MOSPD1	346
ENSRNOG00000018735	CD74	345
ENSRNOG00000012383	NDUFC2	343
ENSRNOG00000013009	LDHA	342
ENSRNOG00000033765	EIF1	341
ENSRNOG00000025388	MRPL33	341
ENSRNOG00000023340	TMEM72	339
ENSRNOG00000036816	WLS	337
ENSRNOG00000058909	RPS9	335
ENSRNOG00000018991	GSN	334
ENSRNOG00000005924	DSTN	333
ENSRNOG00000009888	TIMM8B	333
ENSRNOG00000042696	MICOS10	331
ENSRNOG00000052620	RACK1	330
ENSRNOG00000019223	ATP5F1C	328
ENSRNOG00000008461	SMDT1	328
ENSRNOG00000016838	PLA2G5	328
ENSRNOG00000010189	RPS24	327
ENSRNOG00000023529	RPL5	327
ENSRNOG00000020075	EEF1G	326
ENSRNOG00000005307	SLC4A10	325
ENSRNOG00000015401	MAPK4	324
ENSRNOG00000025715	DYNLRB1	324
ENSRNOG00000003626	ATP5PD	322
ENSRNOG00000024808	STK39	320
ENSRNOG00000016488	PLTP	320
ENSRNOG00000001068	RAC1	319
ENSRNOG00000003975	PFN1	316
ENSRNOG00000007089	LGMN	313
ENSRNOG00000006756	MAGED1	312
ENSRNOG00000017571	NDUFA2	312
ENSRNOG00000023150	GPI	310
ENSRNOG00000060518	AABR07015057.1	310
ENSRNOG00000013190	RNASET2	309
ENSRNOG00000003223	DEGS1	306
ENSRNOG00000003763	PRDX4	306
ENSRNOG00000013961	GHITM	304
ENSRNOG00000047737	RPL7A	304
ENSRNOG00000049097	RPL7A	304
ENSRNOG00000025443	MAP1LC3A	303
ENSRNOG00000003269	ATP6V0E1	303
ENSRNOG00000018816	COX5A	302
ENSRNOG00000009740	SLCO1C1	301
ENSRNOG00000016827	SLC38A3	298
ENSRNOG00000003960	CLTRN	298
ENSRNOG00000023162	CA14	296
ENSRNOG00000004303	TIMP3	295
ENSRNOG00000029941	GRINA	295
ENSRNOG00000011893	RPS3A	294
ENSRNOG00000018281	UQCRFS1	294
ENSRNOG00000030449	GSTA4	294
ENSRNOG00000051885	LOC100360413	293
ENSRNOG00000016478	EIF5A	293
ENSRNOG00000046705	SNX3	293
ENSRNOG00000007492	RPN2	292
ENSRNOG00000011175	HNRNPA2B1	290
ENSRNOG00000015232	PIP5K1B	289
ENSRNOG00000018584	LOC100359583	288
ENSRNOG00000003343	CANX	287
ENSRNOG00000018566	CTSL	287
ENSRNOG00000019692	METRN	286
ENSRNOG00000048456	RPL8	286
ENSRNOG00000048523	LOC108348142	286
ENSRNOG00000007901	TMED10	285
ENSRNOG00000000505	RPL10A	284
ENSRNOG00000002671	NME2	284
ENSRNOG00000055756	BCAP31	283
ENSRNOG00000033916	AC141489.1	282
ENSRNOG00000005203	SEC61G	282
ENSRNOG00000012329	SARAF	280
ENSRNOG00000003496	TBC1D9	279
ENSRNOG00000024539	NDUFB6	278
ENSRNOG00000036827	PPP1R1A	276
ENSRNOG00000000521	CDKN1A	276
ENSRNOG00000002896	PRDX6	275
ENSRNOG00000001709	AP2M1	275
ENSRNOG00000006997	APP	274
ENSRNOG00000020440	FADS2	272
ENSRNOG00000013118	ATOX1	271
ENSRNOG00000014078	NDUFB8	271
ENSRNOG00000012623	ARF4	270
ENSRNOG00000008195	YWHAZ	269
ENSRNOG00000031022	LOC108348287	268
ENSRNOG00000015182	PPP2CB	268
ENSRNOG00000014568	NDUFB10	268
ENSRNOG00000031364	KIF1C	268
ENSRNOG00000059500	CDKN1C	268
ENSRNOG00000015290	TPI1	268
ENSRNOG00000015971	SLC12A2	268
ENSRNOG00000058412	MORF4L1	266
ENSRNOG00000016831	SERPINH1	266
ENSRNOG00000000164	LAMP2	265
ENSRNOG00000026646	NDUFS5	265
ENSRNOG00000038999	RT1-A1	263
ENSRNOG00000020660	CFL1	263
ENSRNOG00000059900	BST2	263
ENSRNOG00000054352	ATP6AP1	262
ENSRNOG00000013794	RBP1	262
ENSRNOG00000020889	NUCB1	261
ENSRNOG00000004143	ADIPOR1	261
ENSRNOG00000058914	RBX1	260
ENSRNOG00000017235	ATP6V0D1	259
ENSRNOG00000002255	FAM162A	258
ENSRNOG00000019113	HNRNPK	258
ENSRNOG00000009683	SDCBP	258
ENSRNOG00000010408	POLR2K	257
ENSRNOG00000059381	MRPS6	256
ENSRNOG00000046345	RPN1	256
ENSRNOG00000029360	SERINC1	254
ENSRNOG00000023786	YBX1	253
ENSRNOG00000001182	NDUFV3	253
ENSRNOG00000004280	TCN2	253
ENSRNOG00000008329	NDUFB11	252
ENSRNOG00000017708	AABR07073038.1	252
ENSRNOG00000016272	EDF1	251
ENSRNOG00000006939	NDUFA7	251
ENSRNOG00000008163	ATP6V1G1	251
ENSRNOG00000001030	TSC22D1	251
ENSRNOG00000049743	GSTM5	250
ENSRNOG00000019041	PSME1	250
ENSRNOG00000005698	NDUFA5	250
ENSRNOG00000022980	SDHD	249
ENSRNOG00000003147	SQSTM1	248
ENSRNOG00000011227	ATP1B2	248
ENSRNOG00000039300	AHCYL2	248
ENSRNOG00000028896	A2M	246
ENSRNOG00000007862	ACAT1	245
ENSRNOG00000042886	RPS28	244
ENSRNOG00000019525	HSPA9	244
ENSRNOG00000011782	GOT2	243
ENSRNOG00000017154	ATP11A	242
ENSRNOG00000018958	MT3	241
ENSRNOG00000009884	LGALS1	240
ENSRNOG00000019655	ATP6V0B	239
ENSRNOG00000018237	GSTP1	238
ENSRNOG00000051483	LOC103689961	238
ENSRNOG00000046889	DBI	237
ENSRNOG00000017446	NDUFS8	237
ENSRNOG00000011501	ATP1B3	236
ENSRNOG00000018454	APOE	236
ENSRNOG00000001440	MDH2	235
ENSRNOG00000013741	UBE2D3	235
ENSRNOG00000038372	NDUFS2	233
ENSRNOG00000017854	UCP2	232
ENSRNOG00000019474	RSPH9	231
ENSRNOG00000017977	SMPD1	230
ENSRNOG00000010895	TMEM30A	229
ENSRNOG00000021338	TMEM132A	228
ENSRNOG00000001889	COMT	228
ENSRNOG00000015857	CTSA	227
ENSRNOG00000007029	DNAJA1	227
ENSRNOG00000000610	CISD1	227
ENSRNOG00000010252	HEXA	227
ENSRNOG00000013300	ATP5IF1	227
ENSRNOG00000005041	CRIP2	226
ENSRNOG00000011104	LOC100360057	226
ENSRNOG00000007806	ARF5	226
ENSRNOG00000006148	RGD1310352	226
ENSRNOG00000021006	TMEM147	226
ENSRNOG00000039850	PIGP	223
ENSRNOG00000013763	ERLIN2	222
ENSRNOG00000013386	PSMB5	222
ENSRNOG00000011763	SERP1	221
ENSRNOG00000021317	CCT2	221
ENSRNOG00000032134	UQCRC1	221
ENSRNOG00000002418	TGFB2	220
ENSRNOG00000053172	SSR4	219
ENSRNOG00000001551	ATP5PF	219
ENSRNOG00000021725	UNC119B	219
ENSRNOG00000014214	RPL27A	219
ENSRNOG00000023385	RPL37A	218
ENSRNOG00000019281	GLMP	218
ENSRNOG00000050519	RHOA	217
ENSRNOG00000034221	CFAP126	217
ENSRNOG00000008569	NDUFA6	217
ENSRNOG00000043410	CFAP300	216
ENSRNOG00000051720	NUDC	215
ENSRNOG00000013331	SDHA	215
ENSRNOG00000010452	CYCS	215
ENSRNOG00000055446	AMFR	215
ENSRNOG00000007392	ATP6V1F	215
ENSRNOG00000013505	VDAC2	214
ENSRNOG00000012247	RAB7A	213
ENSRNOG00000015079	DDOST	212
ENSRNOG00000006375	VDAC1	211
ENSRNOG00000016695	MMP2	210
ENSRNOG00000023086	LOC100360828	209
ENSRNOG00000014162	PLEKHB2	209
ENSRNOG00000010239	CNBP	209
ENSRNOG00000012151	ITPRIPL1	208
ENSRNOG00000005614	TXN2	208
ENSRNOG00000047557	RPL35AL1	207
ENSRNOG00000049536	RPL35AL1	207
ENSRNOG00000019629	LAMP1	207
ENSRNOG00000049229	POMP	207
ENSRNOG00000001992	ATP6V1A	207
ENSRNOG00000004992	RAB1A	206
ENSRNOG00000034242	VCP	205
ENSRNOG00000017241	DPCD	205
ENSRNOG00000051190	AABR07015507.1	205
ENSRNOG00000031249	SLCO1A2	205
ENSRNOG00000005424	ODC1	204
ENSRNOG00000003515	EPHX1	204
ENSRNOG00000001053	TMED2	202
ENSRNOG00000030478	AY172581.9	202
ENSRNOG00000018775	CYSTM1	202
ENSRNOG00000014415	HSBP1	202
ENSRNOG00000017036	SEC11C	201
ENSRNOG00000019551	PSMB6	201
ENSRNOG00000015461	SERPINE2	201
ENSRNOG00000016000	ATP5PB	199
ENSRNOG00000046299	LOC100911417	199
ENSRNOG00000001385	PLBD2	199
ENSRNOG00000009779	KRT8	199
ENSRNOG00000009080	ATP6V1D	198
ENSRNOG00000030963	LOC108351137	198
ENSRNOG00000025810	GRCC10	198
ENSRNOG00000004312	TMBIM4	198
ENSRNOG00000011905	ATP6V1E1	198
ENSRNOG00000042503	NDUFV2	198
ENSRNOG00000002831	WFIKKN2	197
ENSRNOG00000049560	GLUL	197
ENSRNOG00000009449	TRIM35	197
ENSRNOG00000016410	PRELID1	197
ENSRNOG00000015385	PINK1	196
ENSRNOG00000014613	DDAH1	196
ENSRNOG00000011976	NUDT7	196
ENSRNOG00000036689	P4HB	196
ENSRNOG00000053452	LOC100361457	195
ENSRNOG00000036742	UQCRC2	195
ENSRNOG00000021202	RTN3	194
ENSRNOG00000055257	SELENOF	194
ENSRNOG00000017372	HIGD2A	193
ENSRNOG00000011592	LRP10	193
ENSRNOG00000016064	TKT	193
ENSRNOG00000033299	MT-ATP8	193
ENSRNOG00000018569	AHCYL1	193
ENSRNOG00000020235	HNRNPL	192
ENSRNOG00000014739	WFDC2	192
ENSRNOG00000019651	SLC12A4	192
ENSRNOG00000054080	CGNL1	191
ENSRNOG00000019729	JMJD8	191
ENSRNOG00000013061	TUSC3	191
ENSRNOG00000015059	MCFD2	190
ENSRNOG00000017801	ATF4	190
ENSRNOG00000006532	H3F3A	189
ENSRNOG00000046001	AABR07030823.1	188
ENSRNOG00000010668	ANXA6	188
ENSRNOG00000011060	UNC119	188
ENSRNOG00000023546	HSPB1	187
ENSRNOG00000056853	PSMA7	187
ENSRNOG00000014936	IFITM2	187
ENSRNOG00000009029	NPTN	186
ENSRNOG00000016770	CALM2	186
ENSRNOG00000018225	TP53INP2	185
ENSRNOG00000007133	PLXNB2	185
ENSRNOG00000020167	REEP5	185
ENSRNOG00000046094	CD151	185
ENSRNOG00000029726	GSTM1	185
ENSRNOG00000060728	TUBA1A	184
ENSRNOG00000019980	TOMM20	184
ENSRNOG00000002553	SMIM14	184
ENSRNOG00000015233	ETFA	184
ENSRNOG00000050794	PDLIM4	183
ENSRNOG00000019425	GABARAPL2	183
ENSRNOG00000022860	SWI5	183
ENSRNOG00000014645	ALDH7A1	183
ENSRNOG00000020178	COPE	183
ENSRNOG00000001348	ERP29	183
ENSRNOG00000019895	NEDD8	182
ENSRNOG00000019490	SLC20A2	182
ENSRNOG00000016374	FGFR2	181
ENSRNOG00000018676	RGD1562987	181
ENSRNOG00000020715	DDB1	181
ENSRNOG00000017309	RSRP1	180
ENSRNOG00000019682	TIMM13	180
ENSRNOG00000058898	NEDD4	180
ENSRNOG00000011949	NDUFB5	179
ENSRNOG00000062260	AABR07012061.2	179
ENSRNOG00000050044	PTP4A2	179
ENSRNOG00000015843	ITFG1	178
ENSRNOG00000014268	ABCA2	178
ENSRNOG00000054172	CTNNB1	178
ENSRNOG00000003858	ATP6AP2	178
ENSRNOG00000049452	NEBL	177
ENSRNOG00000003901	CFAP36	177
ENSRNOG00000014690	PIGT	177
ENSRNOG00000015865	AP2S1	177
ENSRNOG00000007784	BLOC1S1	176
ENSRNOG00000015780	RCN2	176
ENSRNOG00000036688	ARHGDIA	175
ENSRNOG00000052141	RPS10	175
ENSRNOG00000020979	PSMB4	175
ENSRNOG00000018075	SPCS1	175
ENSRNOG00000001201	CSTB	175
ENSRNOG00000000481	CUTA	174
ENSRNOG00000001223	PTTG1IP	174
ENSRNOG00000021027	DBP	174
ENSRNOG00000021082	KDELR1	174
ENSRNOG00000012081	TXN1	173
ENSRNOG00000002378	BPNT1	173
ENSRNOG00000002205	OCIAD1	172
ENSRNOG00000029627	LOC100359951	172
ENSRNOG00000017506	CLTB	172
ENSRNOG00000016723	PHPT1	171
ENSRNOG00000009037	SULF1	171
ENSRNOG00000009313	LRPAP1	171
ENSRNOG00000019934	PAIP2	171
ENSRNOG00000019277	VDAC3	171
ENSRNOG00000001795	ITGB5	170
ENSRNOG00000003772	CSRP2	170
ENSRNOG00000005130	LOC103693780	170
ENSRNOG00000008937	CSRP1	170
ENSRNOG00000058359	FKBP8	169
ENSRNOG00000012985	PFDN5	169
ENSRNOG00000010235	PKIG	169
ENSRNOG00000017077	SNX7	168
ENSRNOG00000001285	ATP2A2	168
ENSRNOG00000020308	ECH1	168
ENSRNOG00000017127	RPL28	168
ENSRNOG00000015703	HYPK	168
ENSRNOG00000007967	SDHB	167
ENSRNOG00000010474	HMCES	167
ENSRNOG00000017405	RALY	167
ENSRNOG00000000054	ABHD8	167
ENSRNOG00000016638	GNB1	167
ENSRNOG00000010731	GPM6A	167
ENSRNOG00000003472	ATP11C	167
ENSRNOG00000036826	GLYCAM1	166
ENSRNOG00000013508	RPL31	166
ENSRNOG00000011282	PPP2R1A	166
ENSRNOG00000010034	ASAH1	165
ENSRNOG00000053025	AC130391.3	165
ENSRNOG00000024845	MRPS21	165
ENSRNOG00000000841	DDX39B	165
ENSRNOG00000018487	SLC3A2	165
ENSRNOG00000037957	AIFM3	165
ENSRNOG00000007237	ID2	165
ENSRNOG00000010362	ANXA2	164
ENSRNOG00000012616	PPT1	164
ENSRNOG00000000938	RAN	164
ENSRNOG00000002389	MORF4L2	164
ENSRNOG00000005933	YAP1	164
ENSRNOG00000018390	PLD3	164
ENSRNOG00000020358	PTOV1	164
ENSRNOG00000010947	MMP14	163
ENSRNOG00000042740	MRPL42	163
ENSRNOG00000001420	FIS1	163
ENSRNOG00000008921	DYNLL2	163
ENSRNOG00000007648	RAB11B	163
ENSRNOG00000000893	TMEM248	162
ENSRNOG00000010984	ANXA11	162
ENSRNOG00000049876	PRKAR1A	162
ENSRNOG00000060005	SURF4	161
ENSRNOG00000018553	PITPNM1	161
ENSRNOG00000019811	LOC100362432	161
ENSRNOG00000010841	COL8A2	161
ENSRNOG00000003846	PITPNA	161
ENSRNOG00000015278	MYL12A	160
ENSRNOG00000011732	PSMB7	160
ENSRNOG00000048256	FAM160A1	160
ENSRNOG00000027151	LRRC58	160
ENSRNOG00000007613	C1QTNF5	160
ENSRNOG00000038480	PPP1R36	160
ENSRNOG00000057676	POLR2M	160
ENSRNOG00000000304	CD164	160
ENSRNOG00000014289	ARPC2	159
ENSRNOG00000011849	NDUFS1	159
ENSRNOG00000016227	GLRX3	159
ENSRNOG00000020433	ACTN4	159
ENSRNOG00000014201	MANF	159
ENSRNOG00000012366	MESD	158
ENSRNOG00000020485	VAV3	158
ENSRNOG00000009155	NDUFS3	158
ENSRNOG00000003670	SUMO2	158
ENSRNOG00000030628	EIF4A1	158
ENSRNOG00000003256	CCNG1	158
ENSRNOG00000019937	KCNK1	158
ENSRNOG00000003833	NENF	157
ENSRNOG00000019212	TPP1	157
ENSRNOG00000018691	AURKAIP1	157
ENSRNOG00000025580	LOC100912618	157
ENSRNOG00000001409	GNB2	157
ENSRNOG00000047393	KRT18	157
ENSRNOG00000008312	STRA6	157
ENSRNOG00000002125	CCNI	156
ENSRNOG00000030871	CALM2	156
ENSRNOG00000039668	COL8A1	156
ENSRNOG00000013360	PRKCSH	156
ENSRNOG00000037402	COPS9	155
ENSRNOG00000007738	HM13	155
ENSRNOG00000018796	HERPUD1	155
ENSRNOG00000021153	FKBP2	155
ENSRNOG00000001479	GTF2I	154
ENSRNOG00000012181	LPL	154
ENSRNOG00000012415	MPC1	154
ENSRNOG00000014908	SF3B5	153
ENSRNOG00000047890	LRRC23	153
ENSRNOG00000018255	CLPTM1	153
ENSRNOG00000047867	KLHDC8B	153
ENSRNOG00000029209	RNF13	153
ENSRNOG00000007900	TSPAN33	153
ENSRNOG00000018343	ISCA1	153
ENSRNOG00000016912	BTF3	152
ENSRNOG00000061376	PSCA	152
ENSRNOG00000020474	PIN1	152
ENSRNOG00000037627	TRAPPC1	152
ENSRNOG00000051170	DDX17	152
ENSRNOG00000023383	DDX3X	151
ENSRNOG00000052730	PSMB3	151
ENSRNOG00000031479	HDLBP	151
ENSRNOG00000002225	SCARB2	151
ENSRNOG00000009531	COL9A3	151
ENSRNOG00000013340	TWSG1	151
ENSRNOG00000001009	BRI3	151
ENSRNOG00000009928	BCKDHB	151
ENSRNOG00000051650	YWHAQ	151
ENSRNOG00000010997	EDNRB	150
ENSRNOG00000050669	LOC100911515	150
ENSRNOG00000016991	ARL2BP	150
ENSRNOG00000056870	GDI1	150
ENSRNOG00000023577	GIGYF2	149
ENSRNOG00000000047	CD82	149
ENSRNOG00000054017	LOC100912564	149
ENSRNOG00000011300	AABR07031193.1	149
ENSRNOG00000025940	METTL9	149
ENSRNOG00000032605	RPL32	148
ENSRNOG00000013545	POLR2E	148
ENSRNOG00000019048	SOD2	148
ENSRNOG00000019908	LAMTOR2	148
ENSRNOG00000011632	CCT5	148
ENSRNOG00000011414	PSMC3	148
ENSRNOG00000009149	JAM3	147
ENSRNOG00000010306	H2AZ1	147
ENSRNOG00000039876	LOC681410	147
ENSRNOG00000006345	SEC61B	147
ENSRNOG00000019798	STUB1	147
ENSRNOG00000003150	MPC2	147
ENSRNOG00000016343	DKK3	147
ENSRNOG00000024757	AABR07069219.1	147
ENSRNOG00000022392	HSPB8	146
ENSRNOG00000014806	PNKD	146
ENSRNOG00000003549	CNPY2	146
ENSRNOG00000059572	TSEN34L1	146
ENSRNOG00000034078	MXI1	145
ENSRNOG00000032204	UQCRB	145
ENSRNOG00000034071	CHMP4BL1	145
ENSRNOG00000000847	CSNK2B	145
ENSRNOG00000042359	PIGK	144
ENSRNOG00000019724	GANAB	144
ENSRNOG00000024568	NDUFS7	144
ENSRNOG00000010029	UBALD2	143
ENSRNOG00000003229	TSPAN7	143
ENSRNOG00000001719	PSMD2	143
ENSRNOG00000057774	RGD1560212	143
ENSRNOG00000016807	OAT	143
ENSRNOG00000017851	ETFB	142
ENSRNOG00000036852	PCBP2	142
ENSRNOG00000007336	CHURC1	142
ENSRNOG00000058316	LOC686087	142
ENSRNOG00000014765	VAPA	142
ENSRNOG00000054775	FKBP11	142
ENSRNOG00000001454	EIF4H	141
ENSRNOG00000048682	ZWINT	141
ENSRNOG00000001859	SDF2L1	141
ENSRNOG00000036839	HNRNPA1	141
ENSRNOG00000013320	RGD1561916	141
ENSRNOG00000002730	RGS5	140
ENSRNOG00000019266	TMEM223	140
ENSRNOG00000018570	C1QTNF3	140
ENSRNOG00000016596	HSPA4	140
ENSRNOG00000007091	LY6E	140
ENSRNOG00000003815	SLC25A11	140
ENSRNOG00000049920	PSMA2	140
ENSRNOG00000029077	DPM3	140
ENSRNOG00000010277	IDH3A	140
ENSRNOG00000002572	CACYBP	139
ENSRNOG00000048322	LOC100911492	139
ENSRNOG00000056186	OTX2	139
ENSRNOG00000026842	NNT	139
ENSRNOG00000057557	PRLR	139
ENSRNOG00000005668	NDUFA8	138
ENSRNOG00000057628	SLC5A6	138
ENSRNOG00000018568	RAB5C	138
ENSRNOG00000012121	SDF2	138
ENSRNOG00000043286	CPNE2	138
ENSRNOG00000057934	TMX1	137
ENSRNOG00000019253	BCAR1	137
ENSRNOG00000045747	CAPNS1	137
ENSRNOG00000027770	TRPM3	137
ENSRNOG00000005963	RAB2A	137
ENSRNOG00000048174	UQCRQ	137
ENSRNOG00000004282	ARL4A	137
ENSRNOG00000004628	DAZAP2	137
ENSRNOG00000018708	PPP1CA	136
ENSRNOG00000018117	NDUFV1	136
ENSRNOG00000000557	PPA1	136
ENSRNOG00000014525	HSPD1	136
ENSRNOG00000019497	MRPL17	136
ENSRNOG00000011891	ATP6V1B2	136
ENSRNOG00000000541	GLO1	136
ENSRNOG00000003350	MOSPD2	135
ENSRNOG00000020667	SHISA5	135
ENSRNOG00000009006	CCDC47	135
ENSRNOG00000061216	TUBB5	135
ENSRNOG00000010461	GPX8	135
ENSRNOG00000016416	RNH1	135
ENSRNOG00000000701	ISCU	135
ENSRNOG00000052968	HNRNPA3	134
ENSRNOG00000004959	ACTR2	134
ENSRNOG00000005428	CTBP1	134
ENSRNOG00000017404	PCMTD2	134
ENSRNOG00000007512	SRP14	134
ENSRNOG00000011815	SGK1	134
ENSRNOG00000016496	CTSC	134
ENSRNOG00000014064	CTSH	133
ENSRNOG00000016589	MLF2	133
ENSRNOG00000022681	RGD1561113	133
ENSRNOG00000048342	TBCA	133
ENSRNOG00000009097	IMMT	133
ENSRNOG00000007048	RAP1B	133
ENSRNOG00000021132	TRMT112	133
ENSRNOG00000020467	NREP	132
ENSRNOG00000009982	PNP	132
ENSRNOG00000033261	FAM107A	132
ENSRNOG00000015428	MFF	132
ENSRNOG00000032364	TBCEL	132
ENSRNOG00000028585	TCEAL8	132
ENSRNOG00000000437	AGPAT1	131
ENSRNOG00000012178	LMBRD1	131
ENSRNOG00000008843	ECI1	131
ENSRNOG00000020185	WDR6	131
ENSRNOG00000017106	CSNK1A1	131
ENSRNOG00000003463	SREBF1	130
ENSRNOG00000021750	ID1	130
ENSRNOG00000033045	H2AJ	130
ENSRNOG00000009203	RGD1561795	130
ENSRNOG00000050547	SYNGR2	129
ENSRNOG00000011817	RPL22L1	129
ENSRNOG00000007326	PREPL	129
ENSRNOG00000048441	WDR82	129
ENSRNOG00000050091	EFCAB1	129
ENSRNOG00000038951	COX17	129
ENSRNOG00000000248	SRSF2	129
ENSRNOG00000016581	SERPINB1A	129
ENSRNOG00000016967	HFE	129
ENSRNOG00000021164	STIP1	129
ENSRNOG00000010800	HADHB	128
ENSRNOG00000014617	TGOLN2	128
ENSRNOG00000011413	SCP2	128
ENSRNOG00000053362	GABARAPL1	128
ENSRNOG00000045637	RNF14	128
ENSRNOG00000015221	EIF3F	128
ENSRNOG00000009960	PUF60	128
ENSRNOG00000010448	PTBP1	128
ENSRNOG00000011366	PIGS	128
ENSRNOG00000001232	SLC19A1	127
ENSRNOG00000003232	SLC9A3R1	127
ENSRNOG00000008178	NXN	127
ENSRNOG00000005796	CTNNA1	127
ENSRNOG00000016592	GNAI2	127
ENSRNOG00000061684	NDUFA9	127
ENSRNOG00000005046	TSPAN13	127
ENSRNOG00000049931	LOC288913	127
ENSRNOG00000004292	SPTSSA	127
ENSRNOG00000024186	EEF1B2	126
ENSRNOG00000014564	YIPF5	126
ENSRNOG00000004526	COX7A2L	126
ENSRNOG00000046109	LOC689574	126
ENSRNOG00000007895	PDHB	126
ENSRNOG00000021262	SLC23A2	126
ENSRNOG00000031127	SNRPE	126
ENSRNOG00000048226	HMGN1	125
ENSRNOG00000000996	ARPC1A	125
ENSRNOG00000020354	MRPL23	125
ENSRNOG00000047225	TMA7	125
ENSRNOG00000009263	IFI27	125
ENSRNOG00000001346	COPS6	125
ENSRNOG00000005513	SRSF5	125
ENSRNOG00000018823	NISCH	125
ENSRNOG00000015753	EPN1	124
ENSRNOG00000018994	PSMC4	124
ENSRNOG00000002807	SEPTIN9	124
ENSRNOG00000016137	RAD23B	124
ENSRNOG00000014562	HNRNPF	124
ENSRNOG00000002873	FAM183A	124
ENSRNOG00000020922	HSPB6	123
ENSRNOG00000021206	PLAAT3	123
ENSRNOG00000047374	GNAS	123
ENSRNOG00000017481	SUCLA2	123
ENSRNOG00000057729	STRIP2	123
ENSRNOG00000020005	MAP2K2	123
ENSRNOG00000015473	PHACTR2	123
ENSRNOG00000019243	GLB1L	123
ENSRNOG00000059215	SLC66A2	123
ENSRNOG00000003645	HNRNPAB	123
ENSRNOG00000021118	NOMO1	122
ENSRNOG00000009112	PON2	122
ENSRNOG00000047768	LAMB2	122
ENSRNOG00000015953	OAZ2	122
ENSRNOG00000004160	PRPS2	122
ENSRNOG00000061544	SPOCK2	122
ENSRNOG00000016930	UBE2S	122
ENSRNOG00000004744	LRATD2	122
ENSRNOG00000014405	APRT	122
ENSRNOG00000053428	CCPG1	121
ENSRNOG00000021399	CFAP298	121
ENSRNOG00000025274	HEXB	121
ENSRNOG00000007600	IGSF1	121
ENSRNOG00000046333	AABR07007032.1	121
ENSRNOG00000018086	SLC22A8	121
ENSRNOG00000028629	AKT1	121
ENSRNOG00000005276	CSNK2A1	121
ENSRNOG00000017646	RGD1309651	121
ENSRNOG00000032034	SUPT5H	121
ENSRNOG00000050473	RPS27L	120
ENSRNOG00000005884	EMC7	120
ENSRNOG00000007114	PSMA6	120
ENSRNOG00000021882	TMED9	120
ENSRNOG00000004616	NPM1	120
ENSRNOG00000004608	PAM16	119
ENSRNOG00000014633	VPS28	119
ENSRNOG00000021138	CERS2	119
ENSRNOG00000012106	DNAJA4	119
ENSRNOG00000004883	ERH	119
ENSRNOG00000034093	AABR07011951.1	119
ENSRNOG00000002838	PDZD11	119
ENSRNOG00000006197	CALU	119
ENSRNOG00000019568	JUND	119
ENSRNOG00000002956	STIM2	119
ENSRNOG00000024501	RGS3	119
ENSRNOG00000016257	COTL1	118
ENSRNOG00000000017	STEAP1	118
ENSRNOG00000008236	DECR1	118
ENSRNOG00000015866	HINT2	118
ENSRNOG00000001239	DDT	118
ENSRNOG00000016907	PPP5C	118
ENSRNOG00000011751	NCDN	118
ENSRNOG00000002746	FSTL1	118
ENSRNOG00000009811	CNIH1	118
ENSRNOG00000006901	CD320	118
ENSRNOG00000012808	TMEM259	118
ENSRNOG00000012748	VAMP8	118
ENSRNOG00000023830	DNASE2	117
ENSRNOG00000047322	CRB3	117
ENSRNOG00000007316	IDH3B	117
ENSRNOG00000020994	SLC25A39	117
ENSRNOG00000047786	OGN	117
ENSRNOG00000017758	LOC361985	117
ENSRNOG00000015733	MYL12B	116
ENSRNOG00000001316	ANAPC5	116
ENSRNOG00000009552	SERINC3	116
ENSRNOG00000025639	SLC39A12	116
ENSRNOG00000031032	HMGN3	116
ENSRNOG00000060956	ZFP706	116
ENSRNOG00000002969	ITPKB	116
ENSRNOG00000024629	HADHA	115
ENSRNOG00000036835	COPZ1	115
ENSRNOG00000009512	ESD	115
ENSRNOG00000021316	TMEM98	115
ENSRNOG00000000465	SLC39A7	115
ENSRNOG00000015974	TMEM208	115
ENSRNOG00000028930	DAB2	115
ENSRNOG00000006766	LAPTM4B	115
ENSRNOG00000038489	SUMO3	115
ENSRNOG00000005686	SUCLG2	114
ENSRNOG00000013492	CAP1	114
ENSRNOG00000010732	RGD1561590	114
ENSRNOG00000047796	PCBD2	114
ENSRNOG00000050735	CD99	114
ENSRNOG00000020460	BANF1	113
ENSRNOG00000000133	TXNDC15	113
ENSRNOG00000001862	UBE2L3	113
ENSRNOG00000005890	SERBP1	113
ENSRNOG00000020583	FCGRT	113
ENSRNOG00000026124	ID3	113
ENSRNOG00000011825	NDUFB3	113
ENSRNOG00000010543	SRPRA	113
ENSRNOG00000008218	ATP6V0E2	113
ENSRNOG00000004132	LASP1	113
ENSRNOG00000057710	CCND2	113
ENSRNOG00000014654	LOC691807	113
ENSRNOG00000011463	PSMB2	112
ENSRNOG00000030351	AABR07006627.1	112
ENSRNOG00000033790	HNRNPU	112
ENSRNOG00000059017	AC106292.2	112
ENSRNOG00000001274	VPS29	111
ENSRNOG00000055572	IDH3G	111
ENSRNOG00000008680	LOXL1	111
ENSRNOG00000026745	ACSL6	111
ENSRNOG00000005061	DLST	111
ENSRNOG00000018627	PLEKHB1	110
ENSRNOG00000015304	TMEM160	110
ENSRNOG00000006729	SLC24A4	110
ENSRNOG00000029792	NEWGENE_1308171	110
ENSRNOG00000016050	FGFR1	110
ENSRNOG00000050404	PMEPA1	110
ENSRNOG00000011161	SLC2A12	110
ENSRNOG00000011745	PSMA1	110
ENSRNOG00000001733	PPP1R2	110
ENSRNOG00000013201	TEX264	110
ENSRNOG00000005397	MAEA	110
ENSRNOG00000018972	RAB18	110
ENSRNOG00000024309	COX6B1	110
ENSRNOG00000046698	GPS1	110
ENSRNOG00000001115	SLC29A4	110
ENSRNOG00000018273	NCL	110
ENSRNOG00000010196	GLB1	110
ENSRNOG00000007518	NCKAP1	110
ENSRNOG00000046799	PHB	109
ENSRNOG00000001211	GATD3A	109
ENSRNOG00000020464	MRPL54	109
ENSRNOG00000018529	CSNK1G2	109
ENSRNOG00000008393	TAX1BP1	109
ENSRNOG00000013443	TM9SF3	109
ENSRNOG00000001738	EIF4G1	109
ENSRNOG00000001172	RNF10	109
ENSRNOG00000016923	CLPTM1L	109
ENSRNOG00000046836	AC133403.1	109
ENSRNOG00000012026	PSMC2	109
ENSRNOG00000012722	PPDPF	109
ENSRNOG00000007946	BCL2L1	108
ENSRNOG00000007769	MARCHF2	108
ENSRNOG00000001821	ADIPOQ	108
ENSRNOG00000003049	HSD17B10	108
ENSRNOG00000019178	TAF10	108
ENSRNOG00000010232	ENPP5	108
ENSRNOG00000012162	MPDU1	107
ENSRNOG00000007040	TIMM17A	107
ENSRNOG00000016161	LMAN2	107
ENSRNOG00000016190	COQ9	107
ENSRNOG00000019352	EMC6	107
ENSRNOG00000009773	ELOVL4	107
ENSRNOG00000015033	MXD4	107
ENSRNOG00000017907	UBE2I	107
ENSRNOG00000053456	LAGE3	106
ENSRNOG00000042915	MXRA7	106
ENSRNOG00000053384	BMP7	106
ENSRNOG00000046002	MICOS13	106
ENSRNOG00000014137	FBLN1	106
ENSRNOG00000005478	FKBP9	106
ENSRNOG00000002101	PAICS	106
ENSRNOG00000004291	CLTC	106
ENSRNOG00000042729	EFHC1	105
ENSRNOG00000008822	FKBP1A	105
ENSRNOG00000019532	EMC10	105
ENSRNOG00000051100	AABR07021547.1	105
ENSRNOG00000017676	PLVAP	105
ENSRNOG00000009934	EMC3	105
ENSRNOG00000012073	ABHD14B	105
ENSRNOG00000001269	PPP1CC	105
ENSRNOG00000006130	RAB5B	105
ENSRNOG00000019778	CAVIN1	105
ENSRNOG00000003284	EPN3	105
ENSRNOG00000004252	LOC108348062	104
ENSRNOG00000043377	FDPS	104
ENSRNOG00000020016	LAMTOR1	104
ENSRNOG00000014811	CYHR1	104
ENSRNOG00000055305	PARVB	104
ENSRNOG00000012794	GRHPR	104
ENSRNOG00000006569	ITGB8	104
ENSRNOG00000032844	RT1-DA	104
ENSRNOG00000014109	PSMD13	104
ENSRNOG00000012751	TM9SF2	104
ENSRNOG00000005434	SPTBN1	104
ENSRNOG00000023816	APH1A	104
ENSRNOG00000007051	RRAGA	104
ENSRNOG00000014644	ZIC1	104
ENSRNOG00000000108	AGA	104
ENSRNOG00000011020	EIF3L	104
ENSRNOG00000005184	NOP10	103
ENSRNOG00000058658	MTCH2	103
ENSRNOG00000013766	ACAA2	103
ENSRNOG00000056562	OLFML1	103
ENSRNOG00000010748	MTUS1	103
ENSRNOG00000010747	DAP	103
ENSRNOG00000009592	CYB5R3	103
ENSRNOG00000010549	TSPO	102
ENSRNOG00000018176	RAB6A	102
ENSRNOG00000018211	UROD	102
ENSRNOG00000013265	TGFBR2	102
ENSRNOG00000009248	PNRC2	102
ENSRNOG00000015295	CTDSP1	102
ENSRNOG00000004554	DCN	102
ENSRNOG00000001436	YWHAG	102
ENSRNOG00000013381	TSG101	101
ENSRNOG00000002142	CDS1	101
ENSRNOG00000006617	AABR07060487.1	101
ENSRNOG00000019328	PHGDH	101
ENSRNOG00000007971	WBP2	101
ENSRNOG00000001214	PFKL	101
ENSRNOG00000061108	ARCN1	101
ENSRNOG00000055984	ADRM1	101
ENSRNOG00000021438	TUBA1C	101
ENSRNOG00000020763	SNRNP70	101
ENSRNOG00000009823	NAA38	101
ENSRNOG00000034198	TCEAL9	101
ENSRNOG00000038047	MT1	101
ENSRNOG00000018901	RAB14	101
ENSRNOG00000000902	HSPH1	101
ENSRNOG00000023576	ECRG4	100
ENSRNOG00000009878	CRTAPL1	100
ENSRNOG00000021323	CA13	100
ENSRNOG00000001465	IDS	100
ENSRNOG00000019282	UBQLN1	100
ENSRNOG00000019940	SSR2	100
ENSRNOG00000012450	DYNLRB2	100
ENSRNOG00000006961	SNRPB	100
ENSRNOG00000017279	TMEM50A	100
ENSRNOG00000019826	SIL1	100
ENSRNOG00000010580	ACOT7	100
ENSRNOG00000019981	SDF4	100
ENSRNOG00000054770	RDH11	100
ENSRNOG00000030445	ORMDL3	100
ENSRNOG00000024689	HOPX	100
ENSRNOG00000002642	PTGES3	99
ENSRNOG00000016452	CREB3	99
ENSRNOG00000045647	HAX1	99
ENSRNOG00000049696	RSPH4A	99
ENSRNOG00000025909	UQCC2	99
ENSRNOG00000043225	ZFP771	99
ENSRNOG00000009152	CAPRIN1	99
ENSRNOG00000005308	TMX2	99
ENSRNOG00000047971	MRPL36	99
ENSRNOG00000003392	GRSF1	99
ENSRNOG00000008140	RPL15	99
ENSRNOG00000015749	NME3	99
ENSRNOG00000020607	BCKDHA	99
ENSRNOG00000029399	BCAM	99
ENSRNOG00000032539	SPAG8	98
ENSRNOG00000016133	SUMO1	98
ENSRNOG00000006813	SUMF1	98
ENSRNOG00000019215	LOC100911730	98
ENSRNOG00000049361	GAS7	98
ENSRNOG00000050401	VBP1	98
ENSRNOG00000005016	TMED4	98
ENSRNOG00000018631	ENKUR	98
ENSRNOG00000020813	LTBP3	98
ENSRNOG00000010091	EFCAB14	98
ENSRNOG00000021223	PTPRA	98
ENSRNOG00000052219	GM2A	98
ENSRNOG00000005358	PMM1	98
ENSRNOG00000017023	TCF25	98
ENSRNOG00000002928	GUK1	97
ENSRNOG00000014051	PGRMC2	97
ENSRNOG00000052004	TXNL4A	97
ENSRNOG00000011320	IGFBPL1	97
ENSRNOG00000046955	CBX6	97
ENSRNOG00000002585	CUL4B	97
ENSRNOG00000051382	NTAN1	97
ENSRNOG00000052704	ATP6V0A2	97
ENSRNOG00000000431	ATF6B	97
ENSRNOG00000051051	FAM122A	97
ENSRNOG00000001355	TAF6	97
ENSRNOG00000057988	PFKM	97
ENSRNOG00000050510	RAB1B	96
ENSRNOG00000005610	YIPF4	96
ENSRNOG00000004820	SAR1B	96
ENSRNOG00000015736	DHRS3	96
ENSRNOG00000003706	UFC1	96
ENSRNOG00000018102	COA5	96
ENSRNOG00000009068	PHLDA3	96
ENSRNOG00000055179	TSEN34	96
ENSRNOG00000009715	ME1	96
ENSRNOG00000003747	GET3	96
ENSRNOG00000005719	EMC4	96
ENSRNOG00000019090	CCT3	96
ENSRNOG00000005261	FBXL5	96
ENSRNOG00000018937	GSTM7	95
ENSRNOG00000008672	CHMP5	95
ENSRNOG00000014718	ACSL3	95
ENSRNOG00000018822	SLC5A5	95
ENSRNOG00000053659	RGD1311703	95
ENSRNOG00000020246	MYL9	95
ENSRNOG00000017783	SFRP1	95
ENSRNOG00000058478	MAPK8IP1	95
ENSRNOG00000021139	ESRRA	95
ENSRNOG00000054063	NAA80	95
ENSRNOG00000047565	ECHS1	95
ENSRNOG00000014208	DCTN3	95
ENSRNOG00000003209	PCP4L1	94
ENSRNOG00000052279	LOC103692169	94
ENSRNOG00000012738	EIF3M	94
ENSRNOG00000008051	ITPK1	94
ENSRNOG00000049281	GBA	94
ENSRNOG00000016251	DNAJA2	94
ENSRNOG00000018835	NOTCH2	94
ENSRNOG00000025481	DCTN2	94
ENSRNOG00000015078	IFITM3	94
ENSRNOG00000018114	ACADVL	94
ENSRNOG00000037897	RPS19L2	94
ENSRNOG00000003881	NIT1	94
ENSRNOG00000012640	DPP7	94
ENSRNOG00000026610	AKIRIN1	94
ENSRNOG00000019400	DAG1	94
ENSRNOG00000003203	HEXIM1	93
ENSRNOG00000008639	PABPC1	93
ENSRNOG00000014445	HP1BP3	93
ENSRNOG00000020495	EIF3K	93
ENSRNOG00000013179	TINAGL1	93
ENSRNOG00000012186	GOLPH3	93
ENSRNOG00000019070	ST13	93
ENSRNOG00000046585	AABR07054370.1	93
ENSRNOG00000018867	KLHDC7A	93
ENSRNOG00000018091	GDI2	93
ENSRNOG00000016973	TMEM242	93
ENSRNOG00000018920	SLC25A17	93
ENSRNOG00000006587	SETD3	93
ENSRNOG00000046883	MYDGF	93
ENSRNOG00000007104	ITPR1	93
ENSRNOG00000006898	MRPS16	93
ENSRNOG00000008065	WWC1	93
ENSRNOG00000019661	GDF15	93
ENSRNOG00000061058	CSDE1	93
ENSRNOG00000015496	TPM4	92
ENSRNOG00000021318	EPAS1	92
ENSRNOG00000011857	MTPN	92
ENSRNOG00000012085	ISCA2	92
ENSRNOG00000001849	MAPK1	92
ENSRNOG00000026109	PRMT1	92
ENSRNOG00000047853	SS18L2	92
ENSRNOG00000016507	LOC687679	92
ENSRNOG00000021719	SLFN5	92
ENSRNOG00000018456	LOC100911664	92
ENSRNOG00000001195	TRPV4	92
ENSRNOG00000003597	TUBA4A	92
ENSRNOG00000023919	NIPSNAP2	92
ENSRNOG00000015858	HYAL1	92
ENSRNOG00000005763	ARL1	92
ENSRNOG00000018090	PPP6R1	92
ENSRNOG00000000281	PRODH1	91
ENSRNOG00000017144	MEA1	91
ENSRNOG00000009421	IVD	91
ENSRNOG00000011383	NDUFS4	91
ENSRNOG00000046159	GNS	91
ENSRNOG00000017552	MRPL34	91
ENSRNOG00000020615	NAP1L4	91
ENSRNOG00000000340	RTRAF	91
ENSRNOG00000005355	NCSTN	91
ENSRNOG00000008049	MAX	90
ENSRNOG00000012053	S100A16	90
ENSRNOG00000008604	NSFL1C	90
ENSRNOG00000031367	HPRT1	90
ENSRNOG00000014399	AAMP	90
ENSRNOG00000020385	FADS3	90
ENSRNOG00000060350	IQSEC1	90
ENSRNOG00000015630	CCT7	90
ENSRNOG00000015085	DMPK	90
ENSRNOG00000027514	UBE2M	90
ENSRNOG00000048981	AHSA1	89
ENSRNOG00000012576	SELENOS	89
ENSRNOG00000021441	RELN	89
ENSRNOG00000052725	SHISAL1	89
ENSRNOG00000029549	ECI3	89
ENSRNOG00000014485	PDCD6	89
ENSRNOG00000058053	UBE2N	89
ENSRNOG00000007921	HNRNPM	89
ENSRNOG00000048622	SIN3B	89
ENSRNOG00000021602	ZMYND10	89
ENSRNOG00000003123	RPA1	89
ENSRNOG00000003928	TMCO1	89
ENSRNOG00000029500	TAPBP	89
ENSRNOG00000010038	PSMC5	89
ENSRNOG00000022702	FBXO22	88
ENSRNOG00000002408	RBM47	88
ENSRNOG00000012480	PXYLP1	88
ENSRNOG00000011494	RPL36A	88
ENSRNOG00000014297	SDC4	88
ENSRNOG00000033611	WDR83OS	88
ENSRNOG00000001494	NAPA	88
ENSRNOG00000049219	RNF187	88
ENSRNOG00000018818	TXNL1	88
ENSRNOG00000007356	CHMP3	88
ENSRNOG00000013493	PSMA4	88
ENSRNOG00000023387	LOC100912599	88
ENSRNOG00000049394	LOC679739	88
ENSRNOG00000003724	MRPL27	88
ENSRNOG00000000438	RNF5	88
ENSRNOG00000007283	ERLEC1	88
ENSRNOG00000012999	PHB2	87
ENSRNOG00000008459	ANAPC13	87
ENSRNOG00000014863	RECK	87
ENSRNOG00000010855	MRPL57	87
ENSRNOG00000003689	NONO	87
ENSRNOG00000019485	BCKDK	87
ENSRNOG00000001926	CLDN1	87
ENSRNOG00000019511	MRPS18A	87
ENSRNOG00000007892	TRAM1	87
ENSRNOG00000008950	ADI1	87
ENSRNOG00000033581	AABR07044388.2	87
ENSRNOG00000009110	PSEN1	87
ENSRNOG00000011489	R3HDM4	87
ENSRNOG00000023910	MAN2B1	87
ENSRNOG00000019973	ARL3	87
ENSRNOG00000014160	TCP1	86
ENSRNOG00000005157	RBBP7	86
ENSRNOG00000007112	PCSK1N	86
ENSRNOG00000010945	YWHAB	86
ENSRNOG00000007134	STRAP	86
ENSRNOG00000003038	SFT2D2	86
ENSRNOG00000033498	CIB1	86
ENSRNOG00000000777	RT1-S3	86
ENSRNOG00000004612	PPP1CB	86
ENSRNOG00000016356	GOT1	86
ENSRNOG00000015437	TMEM14C	86
ENSRNOG00000017752	MCCC2	86
ENSRNOG00000031896	STT3A	86
ENSRNOG00000012892	ABCA4	86
ENSRNOG00000053583	MAPK3	86
ENSRNOG00000004141	VASN	86
ENSRNOG00000010352	DNAJC3	85
ENSRNOG00000006762	SNU13	85
ENSRNOG00000006868	UBE2Z	85
ENSRNOG00000019666	UBXN1	85
ENSRNOG00000045535	RTL8A	85
ENSRNOG00000017074	RAB28	85
ENSRNOG00000020487	COA3	85
ENSRNOG00000002135	SGCB	85
ENSRNOG00000033426	CDC37	85
ENSRNOG00000010233	CALD1	85
ENSRNOG00000018761	EIF3C	85
ENSRNOG00000029875	MRPL41	85
ENSRNOG00000050258	CCND3	85
ENSRNOG00000005389	PPP2CA	85
ENSRNOG00000056485	LOC103694903	85
ENSRNOG00000016587	NINJ1	85
ENSRNOG00000003653	FH	85
ENSRNOG00000020902	G6PC3	85
ENSRNOG00000022802	TMEM184B	84
ENSRNOG00000018044	PHYH	84
ENSRNOG00000006751	PSMD6	84
ENSRNOG00000007504	ACTR10	84
ENSRNOG00000021133	LSM14A	84
ENSRNOG00000006949	C1QBP	84
ENSRNOG00000006787	DHCR24	84
ENSRNOG00000055178	AABR07058124.4	84
ENSRNOG00000010204	TMEM9	84
ENSRNOG00000012273	DMTN	84
ENSRNOG00000025383	PDHA1	84
ENSRNOG00000020102	SIRT2	84
ENSRNOG00000045686	NFS1	84
ENSRNOG00000001061	RILPL2	84
ENSRNOG00000003206	ACTR3	84
ENSRNOG00000008543	PDLIM2	84
ENSRNOG00000007818	SLC45A4	84
ENSRNOG00000016470	NDUFA10L1	84
ENSRNOG00000054058	OSBPL1A	84
ENSRNOG00000002244	PDGFRA	83
ENSRNOG00000029197	DIABLO	83
ENSRNOG00000029735	PID1	83
ENSRNOG00000014284	ELOF1	83
ENSRNOG00000013977	BZW1	83
ENSRNOG00000002618	IVNS1ABP	83
ENSRNOG00000000185	MPST	83
ENSRNOG00000016704	PCYOX1	83
ENSRNOG00000050563	SUB1	83
ENSRNOG00000000395	KIFBP	83
ENSRNOG00000019164	UBA1	83
ENSRNOG00000007331	RRAGD	83
ENSRNOG00000017297	CAB39	82
ENSRNOG00000020363	MED25	82
ENSRNOG00000016892	NR2F6	82
ENSRNOG00000001823	ST6GAL1	82
ENSRNOG00000019638	LMNA	82
ENSRNOG00000008566	MRPL15	82
ENSRNOG00000020425	STIM1	82
ENSRNOG00000000585	AMD1	82
ENSRNOG00000018087	VIM	82
ENSRNOG00000013520	MAT2A	82
ENSRNOG00000016778	COPS7A	82
ENSRNOG00000017133	LOC306766	82
ENSRNOG00000003951	PSMC1	82
ENSRNOG00000032297	MSMO1	82
ENSRNOG00000006139	STX18	82
ENSRNOG00000025592	TSPAN31	82
ENSRNOG00000002710	CNST	81
ENSRNOG00000013712	TEX261	81
ENSRNOG00000020897	PRPF19	81
ENSRNOG00000053109	MRPL53	81
ENSRNOG00000032780	MRPL58	81
ENSRNOG00000018998	YIPF3	81
ENSRNOG00000014973	TEKT1	81
ENSRNOG00000016619	USE1	81
ENSRNOG00000012123	FDX1	81
ENSRNOG00000043328	CHMP2A	81
ENSRNOG00000003177	MAT2B	81
ENSRNOG00000009535	STOML2	81
ENSRNOG00000042720	MRPL28	81
ENSRNOG00000050994	CTTN	81
ENSRNOG00000009063	DNAJC15	81
ENSRNOG00000015551	FUCA2	81
ENSRNOG00000007330	CAPZB	81
ENSRNOG00000000314	SEC63	81
ENSRNOG00000010958	PRDX3	81
ENSRNOG00000021828	CORO1B	81
ENSRNOG00000025570	OS9	81
ENSRNOG00000010697	HADH	81
ENSRNOG00000061582	SCAMP1	81
ENSRNOG00000061213	MRPS36	81
ENSRNOG00000048795	TOP2B	81
ENSRNOG00000050560	POLR2I	81
ENSRNOG00000021232	DDRGK1	80
ENSRNOG00000008452	EID1	80
ENSRNOG00000001052	SLC25A30	80
ENSRNOG00000009642	CCT4	80
ENSRNOG00000001036	RSPH10B	80
ENSRNOG00000019143	GALNT2	80
ENSRNOG00000042245	DCAF7	80
ENSRNOG00000016779	FAM120A	80
ENSRNOG00000030269	ATP2B2	80
ENSRNOG00000011752	SH3D19	80
ENSRNOG00000016383	COMMD3	80
ENSRNOG00000008786	AP1B1	80
ENSRNOG00000008673	ARPC3	80
ENSRNOG00000031731	FAM216A	80
ENSRNOG00000003506	GOSR2	80
ENSRNOG00000023520	CS	80
ENSRNOG00000013507	SELENOT	80
ENSRNOG00000060329	EMB	80
ENSRNOG00000019529	BTBD1	80
ENSRNOG00000010628	SEC13	79
ENSRNOG00000014581	TRAPPC2L	79
ENSRNOG00000013514	MAF1	79
ENSRNOG00000019812	NR1H2	79
ENSRNOG00000004629	FKBP3	79
ENSRNOG00000019804	B3GAT3	79
ENSRNOG00000023455	POMGNT1	79
ENSRNOG00000000582	DDO	79
ENSRNOG00000028822	BEX3	79
ENSRNOG00000050649	TVP23B	79
ENSRNOG00000010180	GID8	79
ENSRNOG00000012017	OTULIN	79
ENSRNOG00000010311	DZIP1	79
ENSRNOG00000028498	WDR1	79
ENSRNOG00000053196	SLC48A1	79
ENSRNOG00000017829	SSU72	79
ENSRNOG00000046330	AABR07029581.1	79
ENSRNOG00000019725	ACTR1A	79
ENSRNOG00000038001	SLC25A1	79
ENSRNOG00000018507	GFPT1	79
ENSRNOG00000015844	SNRPD2	78
ENSRNOG00000032878	CXXC5	78
ENSRNOG00000007842	AUP1	78
ENSRNOG00000017243	BNIP3	78
ENSRNOG00000009355	OGFR	78
ENSRNOG00000007775	CMPK1	78
ENSRNOG00000008744	COPS2	78
ENSRNOG00000057284	CENPB	78
ENSRNOG00000019868	PSMA5	78
ENSRNOG00000018662	AMACR	78
ENSRNOG00000013889	TMED3	78
ENSRNOG00000015128	SAE1	78
ENSRNOG00000019622	ACKR3	78
ENSRNOG00000003399	HNRNPH1	78
ENSRNOG00000001376	METTL7A	78
ENSRNOG00000042179	CFAP20	78
ENSRNOG00000013717	BMP6	77
ENSRNOG00000019264	LTBR	77
ENSRNOG00000059593	CETN2	77
ENSRNOG00000008678	ANTXR1	77
ENSRNOG00000006247	COPA	77
ENSRNOG00000059764	SNRPN	77
ENSRNOG00000017231	ADAM9	77
ENSRNOG00000001803	DNAJB11	77
ENSRNOG00000032401	H3F3C	77
ENSRNOG00000028956	MBD3	77
ENSRNOG00000008411	SEC23B	77
ENSRNOG00000037647	OSTM1	77
ENSRNOG00000008830	NFE2L1	77
ENSRNOG00000038883	LOC294154	77
ENSRNOG00000002755	PAFAH1B1	77
ENSRNOG00000015713	PARVA	77
ENSRNOG00000018740	UGT1A6	77
ENSRNOG00000015020	IDH1	77
ENSRNOG00000050578	RHEB	77
ENSRNOG00000016398	CLSTN1	77
ENSRNOG00000018297	OCLN	77
ENSRNOG00000001235	GNA12	76
ENSRNOG00000022273	RFK	76
ENSRNOG00000021962	FZD2	76
ENSRNOG00000000815	SMPDL3A	76
ENSRNOG00000028448	ELOVL1	76
ENSRNOG00000008320	LYPLA1	76
ENSRNOG00000010218	EIF5	76
ENSRNOG00000003691	TMED7	76
ENSRNOG00000050741	RBM4	76
ENSRNOG00000051179	VPS25	76
ENSRNOG00000013919	IFT46	76
ENSRNOG00000014624	SELENOK	76
ENSRNOG00000013783	EFHD2	76
ENSRNOG00000006500	SNF8	76
ENSRNOG00000056837	ABR	76
ENSRNOG00000011419	ALDH6A1	76
ENSRNOG00000027797	NIT2	76
ENSRNOG00000057862	RSPH1	76
ENSRNOG00000014856	ETNK1	76
ENSRNOG00000038902	RBIS	76
ENSRNOG00000019749	UBE2J2	75
ENSRNOG00000005129	DTX3	75
ENSRNOG00000004726	MAPKAPK2	75
ENSRNOG00000017447	EIF2S2	75
ENSRNOG00000003923	RAB21	75
ENSRNOG00000009713	OXA1L	75
ENSRNOG00000057813	AABR07063281.1	75
ENSRNOG00000039877	SMIM11A	75
ENSRNOG00000037580	PSMD8	75
ENSRNOG00000007367	SEPTIN4	75
ENSRNOG00000013895	NPDC1	75
ENSRNOG00000047339	PJA1	75
ENSRNOG00000018839	NTRK2	75
ENSRNOG00000020288	SLC25A20	75
ENSRNOG00000011573	CSAD	75
ENSRNOG00000042160	TMEM167B	75
ENSRNOG00000019333	HIPK1	75
ENSRNOG00000020129	CDH3	75
ENSRNOG00000014164	PAQR5	74
ENSRNOG00000031453	MANBAL	74
ENSRNOG00000012513	PDK3	74
ENSRNOG00000009102	FERMT2	74
ENSRNOG00000030391	EI24	74
ENSRNOG00000002828	TOB1	74
ENSRNOG00000013867	FGF1	74
ENSRNOG00000017962	SERPINB6A	74
ENSRNOG00000020619	EIF3G	74
ENSRNOG00000003853	SCOC	74
ENSRNOG00000019201	NAXE	74
ENSRNOG00000057078	DDIT4	74
ENSRNOG00000012630	RHOC	74
ENSRNOG00000002301	USO1	74
ENSRNOG00000048834	PLIN3	74
ENSRNOG00000011997	AABR07008940.1	74
ENSRNOG00000011214	POLR2F	74
ENSRNOG00000007646	SIPA1L1	74
ENSRNOG00000005587	SUCLG1	74
ENSRNOG00000018089	SRA1	74
ENSRNOG00000009756	PACSIN2	74
ENSRNOG00000050697	CTSZ	74
ENSRNOG00000057623	COPB1	74
ENSRNOG00000021671	RTL6	74
ENSRNOG00000043094	OXCT1	74
ENSRNOG00000007369	SHISA4	74
ENSRNOG00000023322	OSTC	73
ENSRNOG00000017843	POLR3K	73
ENSRNOG00000005331	VAPB	73
ENSRNOG00000050287	LOC108348080	73
ENSRNOG00000018212	ABHD17A	73
ENSRNOG00000025892	SET	73
ENSRNOG00000017045	ZDHHC1	73
ENSRNOG00000003121	RTN4RL1	73
ENSRNOG00000043210	PPP3R1	73
ENSRNOG00000020730	NBR1	73
ENSRNOG00000010308	NR2F2	73
ENSRNOG00000004027	ALDH9A1	73
ENSRNOG00000013506	ZFAND6	73
ENSRNOG00000022727	TMEM127	72
ENSRNOG00000013516	SF3B1	72
ENSRNOG00000028411	PCNP	72
ENSRNOG00000017434	MGAT3	72
ENSRNOG00000000245	SLC16A6	72
ENSRNOG00000002536	C1GALT1C1	72
ENSRNOG00000017396	MARCHF5	72
ENSRNOG00000017071	BABAM1	72
ENSRNOG00000015528	PJA2	72
ENSRNOG00000010420	SEM1	72
ENSRNOG00000010584	TMEM123	72
ENSRNOG00000014362	NUDT14	72
ENSRNOG00000007442	UBL7	72
ENSRNOG00000009889	PGM1	72
ENSRNOG00000018170	SLC27A1	72
ENSRNOG00000024022	NDFIP2	72
ENSRNOG00000004581	ZDHHC9	72
ENSRNOG00000006663	USP2	72
ENSRNOG00000046357	ADH5	72
ENSRNOG00000014368	EIF4G3	72
ENSRNOG00000000852	PRRC2A	71
ENSRNOG00000007485	ARFGEF2	71
ENSRNOG00000042653	NDUFAF8	71
ENSRNOG00000006593	GRPEL1	71
ENSRNOG00000003863	TRIR	71
ENSRNOG00000042037	SMIM7	71
ENSRNOG00000018848	EIF1B	71
ENSRNOG00000018647	MRPL20	71
ENSRNOG00000051615	HMGN2	71
ENSRNOG00000015019	SPG21	71
ENSRNOG00000015845	NIBAN2	71
ENSRNOG00000016897	RLBP1	71
ENSRNOG00000010676	SMARCE1	71
ENSRNOG00000006992	RPL7	71
ENSRNOG00000004846	ATP6V1C1	71
ENSRNOG00000018876	ENTR1	71
ENSRNOG00000008994	ARPC4	71
ENSRNOG00000018186	LAMTOR5	71
ENSRNOG00000027487	TRIM28	71
ENSRNOG00000009513	AKR1B1	71
ENSRNOG00000007597	RHPN1	71
ENSRNOG00000037540	TMEM256	71
ENSRNOG00000042094	PRR13	71
ENSRNOG00000010067	LYPLA2	71
ENSRNOG00000009057	SEC62	71
ENSRNOG00000012820	ADD3	71
ENSRNOG00000010240	TENT5A	71
ENSRNOG00000011945	CYFIP1	71
ENSRNOG00000057102	PAFAH1B2	70
ENSRNOG00000049497	EIF6	70
ENSRNOG00000027245	TDRP	70
ENSRNOG00000009225	COPZ2	70
ENSRNOG00000015869	PCCB	70
ENSRNOG00000025791	DYNC1LI2	70
ENSRNOG00000028993	LOC102555453	70
ENSRNOG00000043141	AP3S2	70
ENSRNOG00000012090	SLC16A8	70
ENSRNOG00000009571	WIPF3	70
ENSRNOG00000003125	ROGDI	70
ENSRNOG00000006076	STEAP2	70
ENSRNOG00000028090	ARHGEF18	70
ENSRNOG00000016559	TM2D2	70
ENSRNOG00000052990	CERS5	70
ENSRNOG00000042960	RGCC	70
ENSRNOG00000021916	SLC16A12	70
ENSRNOG00000011714	SAT2	70
ENSRNOG00000025053	LRP1	70
ENSRNOG00000056325	MOCS2	70
ENSRNOG00000000926	MRPS17	70
ENSRNOG00000028103	PSMD3	70
ENSRNOG00000053086	SELENOP	70
ENSRNOG00000025040	GNG10	70
ENSRNOG00000003234	MGRN1	70
ENSRNOG00000010550	TRAPPC3	70
ENSRNOG00000014165	SSR1	70
ENSRNOG00000048897	VMAC	70
ENSRNOG00000006326	ATRAID	69
ENSRNOG00000010083	PRPSAP1	69
ENSRNOG00000049780	SRI	69
ENSRNOG00000013742	LARGE1	69
ENSRNOG00000037835	CATIP	69
ENSRNOG00000011140	PRXL2A	69
ENSRNOG00000007254	TTC9	69
ENSRNOG00000022153	TMEM134	69
ENSRNOG00000003226	MPRIP	69
ENSRNOG00000018785	SLC16A13	69
ENSRNOG00000033623	PIGX	69
ENSRNOG00000011523	MACROH2A1	69
ENSRNOG00000019734	MRPL14	69
ENSRNOG00000049236	MYH9L1	69
ENSRNOG00000023375	RAB34	69
ENSRNOG00000060344	AABR07073045.1	69
ENSRNOG00000032902	YBX1-PS3	69
ENSRNOG00000015447	CALCOCO1	69
ENSRNOG00000028087	SDHAF4	69
ENSRNOG00000006859	INSIG1	69
ENSRNOG00000017952	SEPTIN2	69
ENSRNOG00000000917	NUPR2	69
ENSRNOG00000038166	PTGR2	69
ENSRNOG00000030055	VAMP3	69
ENSRNOG00000030862	ATP6V1H	69
ENSRNOG00000013211	CHCHD3	69
ENSRNOG00000010284	ST3GAL5	69
ENSRNOG00000023095	NPEPPS	69
ENSRNOG00000052506	AK3	69
ENSRNOG00000052429	STARD3NL	69
ENSRNOG00000000921	UBL3	69
ENSRNOG00000016552	HMGCS1	69
ENSRNOG00000003864	GIPC1	69
ENSRNOG00000002358	SCPEP1	69
ENSRNOG00000011684	AUH	69
ENSRNOG00000006818	ARL6IP5	69
ENSRNOG00000017291	SORD	69
ENSRNOG00000003495	PRPF8	69
ENSRNOG00000020417	GSK3A	68
ENSRNOG00000014637	ATXN10	68
ENSRNOG00000014480	SYS1	68
ENSRNOG00000016686	TMEM167A	68
ENSRNOG00000024705	RARRES2	68
ENSRNOG00000030418	TMEM47	68
ENSRNOG00000009613	SH3BGRL2	68
ENSRNOG00000014846	ANP32A	68
ENSRNOG00000015914	U2AF2	68
ENSRNOG00000005551	DERL1	68
ENSRNOG00000000990	PDAP1	68
ENSRNOG00000017956	GOLGA7	68
ENSRNOG00000016829	ISOC2B	68
ENSRNOG00000001592	CCT8	68
ENSRNOG00000011302	RAB11A	68
ENSRNOG00000013452	RCN1	68
ENSRNOG00000061379	C7	68
ENSRNOG00000024663	FKBP15	68
ENSRNOG00000017253	CCDC107	68
ENSRNOG00000002322	RGD1310587	68
ENSRNOG00000021147	BAD	68
ENSRNOG00000008063	HIBADH	68
ENSRNOG00000007284	SLC2A1	68
ENSRNOG00000015068	IL11RA1	67
ENSRNOG00000004206	GLRX5	67
ENSRNOG00000054879	ZIC2	67
ENSRNOG00000006331	ELOVL5	67
ENSRNOG00000010186	CDV3	67
ENSRNOG00000012693	PMPCB	67
ENSRNOG00000019534	AP2A2	67
ENSRNOG00000005323	AABR07064873.1	67
ENSRNOG00000007822	VGLL4	67
ENSRNOG00000032925	AC118414.1	67
ENSRNOG00000006304	MDM2	67
ENSRNOG00000017250	GMPR	67
ENSRNOG00000010267	KLHDC10	67
ENSRNOG00000011057	MFN1	67
ENSRNOG00000025792	CRK	67
ENSRNOG00000002382	MFAP4	67
ENSRNOG00000019741	ISYNA1	67
ENSRNOG00000019572	LSM4	67
ENSRNOG00000008064	NAGA	67
ENSRNOG00000013972	PEF1	67
ENSRNOG00000033772	SERPINB9	67
ENSRNOG00000013469	TXNDC5	67
ENSRNOG00000021010	ARL2	67
ENSRNOG00000007115	CREBL2	67
ENSRNOG00000050410	SNRPD3	67
ENSRNOG00000012580	CCDC141	66
ENSRNOG00000001205	AGPAT3	66
ENSRNOG00000015396	SPTAN1	66
ENSRNOG00000061499	KMT2D	66
ENSRNOG00000057620	SLC6A8	66
ENSRNOG00000008720	LOC103692173	66
ENSRNOG00000013743	SEC61A1	66
ENSRNOG00000014879	TTC7A	66
ENSRNOG00000020150	IL18BP	66
ENSRNOG00000009845	ACADM	66
ENSRNOG00000019639	PGPEP1	66
ENSRNOG00000003844	DHX15	66
ENSRNOG00000016936	NADK	66
ENSRNOG00000019433	RAB3A	66
ENSRNOG00000045949	FAAH	66
ENSRNOG00000020038	CHPF	66
ENSRNOG00000024924	CEP19	66
ENSRNOG00000019536	SMIM3	66
ENSRNOG00000010103	EIF4B	66
ENSRNOG00000003890	NAP1L1	66
ENSRNOG00000002630	CNOT8	66
ENSRNOG00000013892	CBY1	66
ENSRNOG00000049052	SGK3	66
ENSRNOG00000006228	PDIA4	65
ENSRNOG00000059460	TTC30B	65
ENSRNOG00000013479	STARD7	65
ENSRNOG00000027028	LAMTOR4	65
ENSRNOG00000001228	POFUT2	65
ENSRNOG00000010176	MAP2K1	65
ENSRNOG00000038176	UFM1	65
ENSRNOG00000055939	ZCCHC18	65
ENSRNOG00000009550	SQLE	65
ENSRNOG00000009329	NR1D1	65
ENSRNOG00000005841	ERP44	65
ENSRNOG00000008079	UGP2	65
ENSRNOG00000059116	AABR07035818.1	65
ENSRNOG00000013828	SIRT3	65
ENSRNOG00000002941	UHMK1	65
ENSRNOG00000017468	TRAPPC6A	65
ENSRNOG00000009381	MAPK6	65
ENSRNOG00000031090	RT1-CE7	65
ENSRNOG00000020194	HES6	65
ENSRNOG00000021263	TMEM230	65
ENSRNOG00000000520	SRSF3	65
ENSRNOG00000000549	TSPYL1	65
ENSRNOG00000019968	TRIM8	65
ENSRNOG00000014317	ARPC5L	65
ENSRNOG00000047816	CCS	65
ENSRNOG00000011340	ANKRD13C	65
ENSRNOG00000056207	CAPZA2	65
ENSRNOG00000019772	DNPEP	65
ENSRNOG00000021168	ANP32E	65
ENSRNOG00000005101	MIA2	65
ENSRNOG00000007568	SPATA6	65
ENSRNOG00000011796	C1R	65
ENSRNOG00000018725	PHKG2	65
ENSRNOG00000016539	MXD3	65
ENSRNOG00000055853	GORASP2	65
ENSRNOG00000018977	AP3D1	64
ENSRNOG00000017427	LOC100909840	64
ENSRNOG00000053943	COPS3	64
ENSRNOG00000011981	SLC39A13	64
ENSRNOG00000012455	TARDBP	64
ENSRNOG00000021492	RBBP4	64
ENSRNOG00000021615	METTL26	64
ENSRNOG00000011307	SLMAP	64
ENSRNOG00000036684	PCYT2	64
ENSRNOG00000008116	PLPP3	64
ENSRNOG00000003011	GADD45GIP1	64
ENSRNOG00000021042	PSMD4	64
ENSRNOG00000001253	EIF3B	64
ENSRNOG00000001003	TRAPPC5	64
ENSRNOG00000024470	LMAN1	64
ENSRNOG00000000111	COPRS	64
ENSRNOG00000018164	SPCS2	64
ENSRNOG00000006359	GALK1	64
ENSRNOG00000046891	HK1	64
ENSRNOG00000004255	USF1	64
ENSRNOG00000019346	LOC103693999	64
ENSRNOG00000007968	RGD1305350	64
ENSRNOG00000013023	NOP53	64
ENSRNOG00000020500	SCAMP3	64
ENSRNOG00000011661	HNRNPH2	64
ENSRNOG00000014890	MRPL43	64
ENSRNOG00000008757	TMEM218	64
ENSRNOG00000008193	CR1L	64
ENSRNOG00000020542	KRTCAP2	64
ENSRNOG00000049683	SH3GL1	64
ENSRNOG00000057589	RNF11L1	63
ENSRNOG00000008167	ABHD6	63
ENSRNOG00000005480	YBX3	63
ENSRNOG00000004276	ITGA3	63
ENSRNOG00000048924	ISLR	63
ENSRNOG00000011956	AKTIP	63
ENSRNOG00000014575	RTCA	63
ENSRNOG00000018336	EPS8L2	63
ENSRNOG00000020140	PIGQ	63
ENSRNOG00000015205	CYB5A	63
ENSRNOG00000046600	AABR07015066.1	63
ENSRNOG00000055956	AABR07015078.1	63
ENSRNOG00000056747	AABR07015055.1	63
ENSRNOG00000059586	AABR07015080.2	63
ENSRNOG00000060896	AABR07063424.1	63
ENSRNOG00000058916	CCDC65	63
ENSRNOG00000005577	DESI1	63
ENSRNOG00000011952	SAMM50	63
ENSRNOG00000043436	MICU1	63
ENSRNOG00000012803	WDR61	63
ENSRNOG00000004686	SPOP	63
ENSRNOG00000004742	CHP1	63
ENSRNOG00000010624	AP3B1	63
ENSRNOG00000012536	SGMS1	63
ENSRNOG00000014311	SLC7A8	63
ENSRNOG00000046271	GSPT1	63
ENSRNOG00000008292	HIF1A	63
ENSRNOG00000000989	BUD31	63
ENSRNOG00000016357	CASC4	63
ENSRNOG00000004205	PKDCC	63
ENSRNOG00000009252	POLDIP2	63
ENSRNOG00000019698	SSBP4	63
ENSRNOG00000019381	ERI3	63
ENSRNOG00000031173	SND1	63
ENSRNOG00000017352	CTDNEP1	63
ENSRNOG00000008332	SMO	62
ENSRNOG00000006545	SEPTIN7	62
ENSRNOG00000017692	PPP1R37	62
ENSRNOG00000051232	GBE1	62
ENSRNOG00000004420	RAD21	62
ENSRNOG00000029370	ABHD3	62
ENSRNOG00000010257	CUEDC1	62
ENSRNOG00000000923	CCT6A	62
ENSRNOG00000004510	SLC35B1	62
ENSRNOG00000001653	ST3GAL6	62
ENSRNOG00000033153	SFN	62
ENSRNOG00000003542	HCFC1R1	62
ENSRNOG00000018671	COMMD4	62
ENSRNOG00000002908	SLC35A4	62
ENSRNOG00000017949	MVB12A	62
ENSRNOG00000021812	SCX	62
ENSRNOG00000001336	ORAI1	62
ENSRNOG00000016071	P3H3	62
ENSRNOG00000018322	PICALM	62
ENSRNOG00000006785	DCAF8	62
ENSRNOG00000037638	TIMM50	62
ENSRNOG00000023650	COPS4	62
ENSRNOG00000024437	BLCAP	62
ENSRNOG00000002433	G3BP2	62
ENSRNOG00000017326	CTBP2	62
ENSRNOG00000011511	STK24	62
ENSRNOG00000016800	SS18	62
ENSRNOG00000046272	LOC103689931	62
ENSRNOG00000021403	RHOB	61
ENSRNOG00000007990	ADIPOR2	61
ENSRNOG00000017078	SELENON	61
ENSRNOG00000017871	SIDT2	61
ENSRNOG00000037718	CFAP52	61
ENSRNOG00000047040	LHB	61
ENSRNOG00000021085	SF1	61
ENSRNOG00000004791	ARF6	61
ENSRNOG00000017905	MAP1LC3B	61
ENSRNOG00000053557	LOC102553386	61
ENSRNOG00000027690	EIF3EL1	61
ENSRNOG00000010593	CTNNAL1	61
ENSRNOG00000007124	KRCC1	61
ENSRNOG00000015415	RHOQ	61
ENSRNOG00000030938	AABR07049499.1	61
ENSRNOG00000012594	SUGT1	61
ENSRNOG00000019573	LCAT	61
ENSRNOG00000059659	ZFAND3	61
ENSRNOG00000020975	MRPL49	61
ENSRNOG00000010153	RAF1	61
ENSRNOG00000005257	PRKACA	61
ENSRNOG00000015257	CORO2B	61
ENSRNOG00000019465	GNAI3	61
ENSRNOG00000011142	CYB5B	61
ENSRNOG00000023841	CD99L2	60
ENSRNOG00000047115	COX16	60
ENSRNOG00000021201	TXNIP	60
ENSRNOG00000008902	PON1	60
ENSRNOG00000020567	FIBP	60
ENSRNOG00000006364	DLD	60
ENSRNOG00000057823	UBC	60
ENSRNOG00000021678	ALKBH3	60
ENSRNOG00000053725	USF2	60
ENSRNOG00000001007	BAIAP2L1	60
ENSRNOG00000009066	THRA	60
ENSRNOG00000046996	PEA15	60
ENSRNOG00000000991	ARPC1B	60
ENSRNOG00000010819	HSPA4L	60
ENSRNOG00000019949	MRPS12	60
ENSRNOG00000019768	NCOA4	60
ENSRNOG00000004642	LMX1A	60
ENSRNOG00000049484	ATP9A	60
ENSRNOG00000024144	CDIPT	60
ENSRNOG00000010133	BPGM	60
ENSRNOG00000016032	CNNM3	60
ENSRNOG00000020317	RAB5IF	60
ENSRNOG00000024140	SFT2D1	60
ENSRNOG00000009636	SCRN1	60
ENSRNOG00000013305	ATP2C1	60
ENSRNOG00000021185	BOLA1	59
ENSRNOG00000010635	IGFBP4	59
ENSRNOG00000017500	MTSS2	59
ENSRNOG00000019848	RBM39	59
ENSRNOG00000009538	ETFDH	59
ENSRNOG00000006248	TRIM37	59
ENSRNOG00000020113	CNNM2	59
ENSRNOG00000024338	LOC690276	59
ENSRNOG00000011621	HNRNPC	59
ENSRNOG00000017730	PSMD1	59
ENSRNOG00000019932	IP6K1	59
ENSRNOG00000059744	ATXN7L3B	59
ENSRNOG00000011287	MINPP1	59
ENSRNOG00000014270	RER1	59
ENSRNOG00000016321	ENTPD4	59
ENSRNOG00000036833	ZFP385A	59
ENSRNOG00000017166	MYCBP	59
ENSRNOG00000019294	STK16	59
ENSRNOG00000007221	DUT	59
ENSRNOG00000012966	ACADL	59
ENSRNOG00000014097	PSMD7	59
ENSRNOG00000018677	AKT2	59
ENSRNOG00000018599	GGA2	59
ENSRNOG00000050181	LOC100911881	59
ENSRNOG00000012183	GLRX	59
ENSRNOG00000010298	XBP1	59
ENSRNOG00000010727	UBE2R2	59
ENSRNOG00000010966	ITGB1	59
ENSRNOG00000052945	AABR07002969.1	59
ENSRNOG00000014341	BTBD10	59
ENSRNOG00000009997	ERAP1	59
ENSRNOG00000015288	DIP2C	59
ENSRNOG00000018231	NACC2	59
ENSRNOG00000005840	CACFD1	59
ENSRNOG00000020110	B4GAT1	59
ENSRNOG00000017941	OPTN	59
ENSRNOG00000015840	HSD17B4	59
ENSRNOG00000014291	ELP3	59
ENSRNOG00000020346	BEST1	59
ENSRNOG00000016937	MTFR1L	59
ENSRNOG00000003076	RBMS2	58
ENSRNOG00000009568	HDAC1	58
ENSRNOG00000023407	LOC100910528	58
ENSRNOG00000009042	SEC24C	58
ENSRNOG00000017206	IGFBP5	58
ENSRNOG00000014058	TOMM22	58
ENSRNOG00000048205	UBE2H	58
ENSRNOG00000003594	TMEM183A	58
ENSRNOG00000007227	MIEN1	58
ENSRNOG00000062251	AABR07055844.1	58
ENSRNOG00000012206	DENND5A	58
ENSRNOG00000014604	SIGMAR1	58
ENSRNOG00000045655	LOC103690005	58
ENSRNOG00000058739	SNN	58
ENSRNOG00000006999	WDR78	58
ENSRNOG00000060869	IRAK1	58
ENSRNOG00000014155	SPART	58
ENSRNOG00000001700	WHRN	58
ENSRNOG00000017612	VPS35	58
ENSRNOG00000001633	TFG	58
ENSRNOG00000061876	TAS1R2	58
ENSRNOG00000021881	METAP2	58
ENSRNOG00000004481	ADSS	58
ENSRNOG00000002569	MRPS14	58
ENSRNOG00000022721	CLEC18A	58
ENSRNOG00000042189	RAB31	58
ENSRNOG00000019228	PIK3R2	58
ENSRNOG00000046128	GPR108	58
ENSRNOG00000002693	NME1	58
[truncated: 14,712 more rows]

## Sheet: Sheet 2. Transporters-pumps
Sheet 2. Choroid plexus transporters and pumps
Ensembl ID	Gene	Alias	TPM	Description
ENSRNOG00000016414	SLC22A17	BOCT	2396	Brain-specific organic cation transporter
ENSRNOG00000002934	ATP1B1	NKA.b1	1553	Na+/K+-ATPase b1
ENSRNOG00000021079	FXYD1	FXYD1	1076	Na+/K+-ATPase g1
ENSRNOG00000010378	SLC4A5	NBCE2	881	Na+ HCO3- cotransporter
ENSRNOG00000014347	SLC4A2	AE2	638	Cl-/HCO3- exchanger
ENSRNOG00000011184	SLC13A4	SUT1	627	Na+ SO₄²- cotransporter
ENSRNOG00000030019	ATP1A1	NKA.a1	623	Na+/K+ ATPase a1
ENSRNOG00000014475	SLC31A1	CTR1	469	Cu2+ transporter 1
ENSRNOG00000061304	ATP2B3	PMCA3	396	Plasma membrane Ca2+ ATPase
ENSRNOG00000002832	SLC16A2	MCT8	380	Monocarboxylate transporter 8
ENSRNOG00000005307	SLC4A10	NCBE	325	Na+ HCO3- cotransporter
ENSRNOG00000009740	SLCO1C1	BSAT1	301	BBB-specific anion transporter 1
ENSRNOG00000016827	SLC38A3	SNAT3	298	Na+-coupled neutral amino acid transporter 3
ENSRNOG00000015971	SLC12A2	NKCC1	268	Na+, K+, 2Cl- cotransporter
ENSRNOG00000011227	ATP1B2	NKA.b2	248	Na+/K+ ATPase b2
ENSRNOG00000017154	ATP11A	ATP11A	242	Phospholipid-transporting ATPase
ENSRNOG00000011501	ATP1B3	NKA.b3	236	Na+/K+ ATPase b3
ENSRNOG00000010895	TMEM30A	TMEM30A	229	P4-ATPase flippase b subunit
ENSRNOG00000019651	SLC12A4	KCC1	192	K+, Cl- cotransporter
ENSRNOG00000019490	SLC20A2	PIT2	182	Na+-dependent PO₄³⁻ transporter 2
ENSRNOG00000014268	ABCA2	ABC.A2	178	ATP-binding cassette transporter A2
ENSRNOG00000001285	ATP2A2	SERCA2	168	Sarco(endo)plasmic reticulum Ca2+ ATPase 2
ENSRNOG00000003472	ATP11C	ATP11C	167	Phospholipid-transporting ATPase
ENSRNOG00000018487	SLC3A2	4F2HC	165	4F2 cell-surface antigen heavy chain
ENSRNOG00000057628	SLC5A6	SMVT	138	Na+-dependent multivitamin transporter
ENSRNOG00000001232	SLC19A1	FOLT	127	Folate transporter 1
ENSRNOG00000021262	SLC23A2	SVCT2	126	Na+-dependent vitamin C transporter 2
ENSRNOG00000059215	SLC66A2	SLC66A2	123	Phospholipid translocator
ENSRNOG00000018086	SLC22A8	OAT3	121	Organic anion transporter 3
ENSRNOG00000002838	PDZD11	PDZD11	119	Plasma membrane Ca2+ ATPase-interacting single-PDZ Protein
ENSRNOG00000025639	SLC39A12	ZIP12	116	Zn2+ transporter 12
ENSRNOG00000006729	SLC24A4	NCKX4	110	Na+, K+, Ca2+ exchanger 4
ENSRNOG00000011161	SLC2A12	GLUT12	110	Glucose transporter 12
ENSRNOG00000001115	SLC29A4	ENT4	110	Equilibrative nucleoside transporter 4
ENSRNOG00000018822	SLC5A5	NIS	95	Na+, I− symporter
ENSRNOG00000012892	ABCA4	ABC.A4	86	ATP-binding cassette transporter A4
ENSRNOG00000007818	SLC45A4	KIAA1126	84	Sucrose transporter
ENSRNOG00000030269	ATP2B2	PMCA2	80	Plasma membrane Ca2+ ATPase
ENSRNOG00000000245	SLC16A6	MCT7	72	Monocarboxylate transporter 7
ENSRNOG00000018170	SLC27A1	FATP-1	72	Fatty acid transport protein 1
ENSRNOG00000012090	SLC16A8	MCT3	70	Monocarboxylate transporter 3
ENSRNOG00000021916	SLC16A12	MCT12	70	Monocarboxylate transporter 12
ENSRNOG00000018785	SLC16A13	MCT13	69	Monocarboxylate transporter 13
ENSRNOG00000007284	SLC2A1	GLUT1	68	Glucose transporter 1
ENSRNOG00000057620	SLC6A8	CT1	66	Na+ creatine transporter 1
ENSRNOG00000014311	SLC7A8	LAT2	63	Large neutral amino acids transporter 2
ENSRNOG00000049484	ATP9A	ATP9A	60	Phospholipid transporting ATPase
ENSRNOG00000001874	SLC7A4	CAT4	56	Cationic amino acid transporter 4
ENSRNOG00000016371	SLC18B1	C6ORF192	54	MFS-type transporter SLC18B1
ENSRNOG00000000042	XPR1	SLC53A1	51	Solute carrier family 53, member 1 (PO₄³⁻ exporter)
ENSRNOG00000008432	SLC22A5	CT1	48	Carnitine transporter
ENSRNOG00000002839	SLC19A2	THT1	48	Thiamine transporter 1
ENSRNOG00000010938	SLC7A10	ASC1	47	Alanine-serine-cystein transporter
ENSRNOG00000019550	SLC11A2	DMT1	47	Divalent metal transporter 1
ENSRNOG00000022305	ABCC1	MRP1	46	Multiple drug resistance protein 1
ENSRNOG00000042320	SLC41A1	MGTE	43	Mg2+ transporter
ENSRNOG00000016372	SLC12A7	KCC4	43	K+, Cl- cotransporter 4
ENSRNOG00000051408	MAGT1	MAGT1	43	Mg2+ transporter protein 1
ENSRNOG00000018567	SLC20A1	PIT1	42	PO₄³⁻ transporter 1
ENSRNOG00000005190	NIPAL2	NIPAL2	42	Mg2+ transporter
ENSRNOG00000006010	SLC6A20	XT3	40	Na+- and Cl--dependent transporter XTRP3
ENSRNOG00000005126	SLC66A3	SLC66A3	39	Solute carrier family 66, member 3
ENSRNOG00000012832	MFSD5	HSMOT2	37	Molybdate-anion transporter
ENSRNOG00000059463	SLC39A1	ZIP1	36	Zn2+ transporter 1
ENSRNOG00000004749	SLC30A1	ZNT1	35	Zn2+ transporter 1
ENSRNOG00000018746	SLC30A5	ZNT5	34	Zn2+ transporter 5
ENSRNOG00000018824	SLC7A5	LAT1	33	Large neutral amino acid transporter
ENSRNOG00000020554	SLC50A1	SWEET1	33	Sugar transporter
ENSRNOG00000042702	NIPA1	NIPA1	32	Mg2+ transporter
ENSRNOG00000005052	SLC39A9	ZIP9	31	Zn2+ transporter 9
ENSRNOG00000000170	SLC30A4	ZNT4	29	Zn2+ transporter 4
ENSRNOG00000001158	ABCG1	ABC.G1	27	ATP-binding cassette transporter G1
ENSRNOG00000006305	SLC38A2	SNAT2	26	Na+-coupled neutral amino acid transporter 2
ENSRNOG00000003031	ATP2B4	PMCA4	25	Plasma membrane Ca2+ ATPase
ENSRNOG00000032039	ATP9B	ATP9B	24	Phospholipid-transporting ATPase
ENSRNOG00000012690	NIPA2	NIPA2	24	Mg2+ transporter
ENSRNOG00000018697	ABCB6	ABC.B6	24	ATP-binding cassette transporter B6
ENSRNOG00000010064	ABCC4	ABC.C4	22	ATP-binding cassette transporter C4
ENSRNOG00000000879	SLC9A6	NHE6	21	Na+/H+ exchanger 6
ENSRNOG00000050057	ABCA3	ABC.A3	20	ATP-binding cassette transporter A3
ENSRNOG00000010960	ANKH	ANK	20	Inorganic P2O74− transport regulator
ENSRNOG00000037165	NIPAL3	NIPAL3	19	Mg2+ transporter
ENSRNOG00000031824	SLC44A2	CTL2	19	Choline transporter-like protein 2
ENSRNOG00000017220	TCIRG1	TIRC7	18	V-type H+ ATPase 3
ENSRNOG00000018748	SLC16A11	MCT11	17	Monocarboxylate transporter 11
ENSRNOG00000006096	SLC26A7	SUT2	17	SO₄²- anion transporter
ENSRNOG00000002305	SLC15A2	PEPT2	17	Peptide transporter 2
ENSRNOG00000022274	SLC2A8	GLUT8	17	Glucose transporter 8
ENSRNOG00000011455	SLC36A4	PAT4	16	H+-coupled amino acid transporter 4
ENSRNOG00000028703	SLC39A6	ZIP6	16	Zn2+ transporter 6
ENSRNOG00000012939	ABCA7	ABC.A7	16	ATP-binding cassette transporter A7
ENSRNOG00000048487	SLC12A9	CIP1	16	Cation-Cl- cotransporter-interacting protein 1
ENSRNOG00000004026	ATP2B1	PMCA1	15	Plasma membrane Ca2+ ATPase 1
ENSRNOG00000005158	SLC24A5	NCKX5	15	Na+/Ca2+/K+ exchanger 5
ENSRNOG00000061367	ATP7A	MNK	14	Cu2+-transporting ATPase 1
ENSRNOG00000013631	SLC31A2	CTR2	14	Cu2+ transporter
ENSRNOG00000011677	SLC39A10	ZIP10	14	Zn2+ transporter 10
ENSRNOG00000007006	SLC3A1	NBAT	14	Neutral and basic amino acid transporter
ENSRNOG00000019996	SLC16A1	MCT1	14	Monocarboxylate transporter 1
ENSRNOG00000003403	SLC35F5	SLC35F5	14	Transporter (unknown solute)
ENSRNOG00000019943	SLC7A6	LAT2	13	Large neutral amino acid transporter 2
ENSRNOG00000009832	SLC39A14	ZIP14	13	Zn2+ transporter 14
ENSRNOG00000000878	SLC44A4	CTL4	13	Choline transporter-like protein 4
ENSRNOG00000045524	SLC39A3	ZIP3	12	Zn2+ transporter 3
ENSRNOG00000055089	SLC44A1	CTL1	12	Choline transporter-like protein 1
ENSRNOG00000060580	SLC10A3	P3	11	Na+, bile acid cotransporter 3
ENSRNOG00000020822	ATP8B2	ATP8B2	11	Phospholipid-transporting ATPase
ENSRNOG00000036677	SLC16A3	MCT4	11	Monocarboxylate transporter 4
ENSRNOG00000018082	SLC26A2	SLC26A2	11	SO₄²- transporter
ENSRNOG00000019484	SLC6A9	GLYT1	11	Glycine transporter 1
ENSRNOG00000019752	SLC29A1	ENT1	11	Equilibrative nucleoside transporter 1
ENSRNOG00000060687	SLC24A3	NCKX3	11	Na+, K+, Ca2+ exchanger 3
ENSRNOG00000011991	SLC10A7	P7	10	Na+, bile acid cotransporter 7
ENSRNOG00000010291	SLC46A1	PCFT	10	H+-coupled folate transporter
ENSRNOG00000029740	SLC35G1	TMEM20	10	Transmembrane protein 20
ENSRNOG00000012356	SLC36A1	PAT1	10	H+-coupled amino acid transporter 1
ENSRNOG00000011723	SLC44A3	CTL3	10	Choline transporter-like protein 3
ENSRNOG00000052116	ATP11B	ATP11B	10	Phospholipid-transporting ATPase
ENSRNOG00000005957	SLC4A7	NBCn1	10	Electroneutral Na+ HCO3- cotransporter 1
ENSRNOG00000029178	ABCC5	ABC.C5	9	ATP-binding cassette transporter C5
ENSRNOG00000032798	SLCO3A1	SLCO3A1	9	Prostaglandin transporter 2
ENSRNOG00000014369	SLC27A4	FATP4	9	Fatty acid transport protein 4
ENSRNOG00000005196	SLC12A6	KCC3	8	K+, Cl- cotransporter 3
ENSRNOG00000018126	ABCA1	ABC.A1	8	ATP-binding cassette transporter A1
ENSRNOG00000017976	SLCO2B1	MOAT1	8	Multispecific organic anion transporter 1
ENSRNOG00000009330	SLC17A5	AST	8	Acidic sugar transporter
ENSRNOG00000004966	SLC38A11	SLC38A11	7	Putative Na+-coupled neutral amino acid transporter 11
ENSRNOG00000032561	SLC52A2	RFT	7	Riboflavin transporter
ENSRNOG00000015948	SLC1A5	ASCT1	7	Na+-dependent neutral amino acid transporter
ENSRNOG00000057040	SPNS2	SPNS2	7	Sphingolipid transporter
ENSRNOG00000034200	ATP8A1	ATP8A1	7	Phospholipid-transporting ATPase
ENSRNOG00000007982	SLC9A1	NHE1	7	Na+/H+ exchanger 1
ENSRNOG00000007290	ATP1A2	NKA.a2	7	Na+/K+ ATPase a2
ENSRNOG00000025384	SLC2A10	GLUT10	6	Glucose transporter 10
ENSRNOG00000009019	SLC6A6	TAUT	6	Taurine transporter 6
ENSRNOG00000017210	SLC22A23	SLC22A23	6	Ion transporter protein
ENSRNOG00000020039	SLC5A2	SGLT2	6	Na+, glucose cotransporter 2
ENSRNOG00000020138	SLC4A3	AE3	6	Anion exchanger 3
ENSRNOG00000014008	MFSD2A	MFSD2	6	Major facilitator superfamily domain containing protein 2
ENSRNOG00000006204	SLC30A3	ZNT3	6	Zn2+ transporter 3
ENSRNOG00000020562	SLC22A18	ORCTL2	6	Organic cation transporter-like protein 2
ENSRNOG00000030537	SLC26A11	SLC26A11	6	SO₄²- anion transporter
ENSRNOG00000036960	ABCC9	ABC.C9	5	ATP-binding cassette transporter C9
ENSRNOG00000004378	ABCA5	ABC.A5	5	ATP-binding cassette transporter A5
ENSRNOG00000014956	SLC11A1	BCG	5	Divalent metal ion transporter
ENSRNOG00000057404	SLC47A1	MATE1	4	Multidrug and toxin extrusion protein 1
ENSRNOG00000003835	SLC43A2	LAT4	4	Large neutral amino acids transporter 4
ENSRNOG00000028668	SLC28A2	CNT2	4	Concentrative nucleoside transporter 2
ENSRNOG00000050090	SLC6A17	NTT4	4	Na+-dependent neurotransmitter transporter
ENSRNOG00000011598	SLC15A1	PEPT1	4	Peptide transporter 1
ENSRNOG00000024543	MFSD4B	MFSD4B	4	Major facilitator superfamily domain containing 4B
ENSRNOG00000012007	SLC38A7	SNAT7	3	Na+-coupled neutral amino acid transporter 7
ENSRNOG00000000568	SLC29A3	ENT3	3	Equilibrative nucleoside transporter 3
ENSRNOG00000020985	ATP4A	HKA.4	3	H+/K+-exchanging ATPase 4
ENSRNOG00000005250	ABCG5	ABC.G5	3	ATP-binding cassette transporter G5
ENSRNOG00000008754	FLVCR2	CCT	3	Ca2+-chelate transporter
ENSRNOG00000028879	SLC4A8	NDCBE	3	Na+-driven Cl-/HCO3- exchanger
ENSRNOG00000018420	SLC22A7	OAT2	3	Organic anion transporter 2
ENSRNOG00000020450	SLC26A6	AT1	3	Anion transporter 1
ENSRNOG00000009005	SLCO2A1	SLCO2A1	3	Prostaglandin transporter
ENSRNOG00000006527	SLC6A1	GAT1	3	GABA transporter 1
ENSRNOG00000033361	SLC39A5	ZIP5	3	Zn2+ transporter 5
ENSRNOG00000011016	SLC7A2	CAT2	3	Cationic amino acid transporter 2
ENSRNOG00000016163	SLC1A3	GLAST	3	Excitatory amino acid transporter 1
ENSRNOG00000005248	SLC1A4	ASCT1	3	Neutral amino acid transporter 1
ENSRNOG00000002057	SLC10A6	SOAT	3	Na+, organic anion transporter
ENSRNOG00000018863	ABCC10	ABC.C10	3	ATP-binding cassette transporter C10
ENSRNOG00000015741	SLC2A13	HMIT	2	H+ myo-inositol cotransporter
ENSRNOG00000022622	SLC38A6	SNAT6	2	Na+-coupled neutral amino acid transporter 6
ENSRNOG00000024657	MFSD4A	MFSD4A	2	Major facilitator superfamily domain containing 4 protein
ENSRNOG00000002312	ATP10D	ATP10D	2	Phospholipid-transporting ATPase
ENSRNOG00000004150	SLC9A7	NHE7	2	Na+/H+ exchanger 7
ENSRNOG00000008862	ABCG4	ABC.G4	2	ATP-binding cassette transporter G4
ENSRNOG00000023937	SLC49A3	MFSD7	2	Major facilitator superfamily domain containing protein 7
ENSRNOG00000008713	SLC41A2	SLC41A2	2	Solute carrier family 41 member 2
ENSRNOG00000018853	SLC28A3	CNT3	2	Concentrative Na+, nucleoside cotransporter 3
ENSRNOG00000021130	ABCC8	ABC.C8	2	ATP-binding cassette transporter C8
ENSRNOG00000010296	SLC7A7	Y+LAT1	2	Y++ L- amino acid transporter 1
ENSRNOG00000000924	SLC7A1	CAT1	2	Cationic amino acid transporter 1
ENSRNOG00000005291	SLC38A1	SAT1	2	Na+, neutral amino acid transporter 1
ENSRNOG00000008554	SLC9A9	NHE9	2	Na+/H+ exchanger 9
ENSRNOG00000050201	SLC29A2	ENT2	2	Equilibrative nucleoside transporter 2
ENSRNOG00000059326	ABCA9	ABC.A9	2	ATP-binding cassette transporter A9
ENSRNOG00000019118	SLC13A3	NADC3	2	Na+, dicarboxylate cotransporter 3
ENSRNOG00000061768	SLC43A3	EEG1	1	Solute carrier family 43 member 3
ENSRNOG00000012878	ATP7B	HTS	1	Cu2+-transporting ATPase
ENSRNOG00000003134	SLC4A4	NBCe1	1	Electrogenic Na+, HCO3- cotransporter 1
ENSRNOG00000005132	SLC52A3	RFT2	1	Riboflavin transporter 2
ENSRNOG00000045821	SLC41A3	SLC41A3	1	Solute carrier family 41 member 3
ENSRNOG00000027468	SLC6A15	NTT73	1	Na+-dependent neutral amino acid transporter
ENSRNOG00000014314	SLC39A4	ZIP4	1	Zn2+ transporter 4
ENSRNOG00000031213	SLC39A11	ZIP11	1	Zn2+ transporter 11
ENSRNOG00000033051	SLC22A15	SLC22A15	1	Solute carrier family 22, member 15
ENSRNOG00000017226	SLC2A4	GLUT4	1	Glucose transporter 4
ENSRNOG00000008012	ABCB4	ABC.B4	1	ATP binding cassette transporter B4
ENSRNOG00000000588	SLC16A10	MCT10	1	Monocarboxylate transporter 10
ENSRNOG00000000512	SLC26A8	TAT1	1	Testis anion transporter 1
ENSRNOG00000007839	SLC16A7	MCT2	1	Monocarboxylate transporter 2
ENSRNOG00000000041	SLC26A1	SAT-1	0.9	SO₄²- anion transporter 1
ENSRNOG00000008479	SLC8A1	NCX1	0.9	Na+/Ca2+ exchanger 1
ENSRNOG00000005479	SLC1A2	EAAT2	0.9	Excitatory amino acid transporter 2
ENSRNOG00000029465	SLC26A10	SLC26A10	0.8	Anion antiporter
ENSRNOG00000012508	SLC39A8	ZIP8	0.8	Zn2+ transporter 8
ENSRNOG00000028781	ABCC6	ABC.C6	0.8	ATP-binding cassette transporter C6
ENSRNOG00000005302	SLC2A9	GLUT9	0.8	Glucose transporter 9
ENSRNOG00000028844	SLC9A5	NHE5	0.8	Na+/H+ exchanger 5
ENSRNOG00000014519	SLC35G3	AMAC1	0.8	Acyl-malonyl condensing enzyme 1
ENSRNOG00000017693	SLC2A5	GLUT5	0.7	Glucose transporter 5
ENSRNOG00000007041	ABCG2	BCRP	0.7	ATP binding cassette transporter G2
ENSRNOG00000056228	ATP10A	ATP10A	0.6	Phospholipid-transporting ATPase
ENSRNOG00000049334	ATP2C2	SPCA2	0.6	Secretory pathway Ca2+ ATPase 2
ENSRNOG00000021234	SLC4A11	NABC1	0.6	Na+, BO33- cotransporter
ENSRNOG00000031598	ATP8B4	ATP8B4	0.6	Phospholipid-transporting ATPase
ENSRNOG00000012876	SLC6A13	GAT2	0.6	GABA transporter 2
ENSRNOG00000020951	SLC4A1	AE1	0.6	Anion exchanger 1
ENSRNOG00000042950	SLC5A9	SGLT4	0.6	Na+, glucose cotransporter 4
ENSRNOG00000057072	SLC12A3	NCC	0.5	Na+, Cl- cotransporter
ENSRNOG00000026919	RGD1565367	RGD1565367	0.5	Not annotated, but similar to solute carrier family 23, member 2

## Sheet: Sheet 3. Channels
Sheet 3. Choroid plexus channels
Ensembl ID	Gene	Alias	TPM	Description
ENSRNOG00000016057	KCNJ13	Kir7.1	1372	Inwardly rectifying K+ channel 7.1
ENSRNOG00000011648	AQP1	AQP1	721	Aquaporin 1
ENSRNOG00000019937	KCNK1	TWIK-1	158	Two pore domain K+ channel
ENSRNOG00000027770	TRPM3	TRPM3	137	Transient receptor potential melastatin channel 3
ENSRNOG00000001195	TRPV4	TRPV4	92	Transient receptor potential vanilloid channel 4
ENSRNOG00000001336	ORAI1	ORAI1	62	Ca2+ release-activated Ca2+ modulator 1
ENSRNOG00000000975	MCOLN1	TRPML1	37	Transient receptor potential mucolipin channel 1
ENSRNOG00000010682	CLCN3	ClC-3	34	Voltage-gated Cl- channel 3
ENSRNOG00000021056	KCNJ14	Kir2.4	31	Inwardly rectifying K+ channel 2.4
ENSRNOG00000057806	TRPM7	TRPM7	30	Transient receptor potential melastatin channel 7
ENSRNOG00000020532	KCNQ1	KV7.1	30	Voltage-gated K+ channel Kv7.1
ENSRNOG00000001873	P2RX6	P2X6	26	Purinergic Receptor X6
ENSRNOG00000002146	PKD2	TRPP2	25	Transient receptor potential polycystin channel 2
ENSRNOG00000019750	KCNA1	KV1.1	18	Voltage-gated K+ channel Kv1.1
ENSRNOG00000039730	ORAI3	ORAI3	17	Ca2+ release-activated Ca2+ modulator 3
ENSRNOG00000013681	KCNS1	KV9.1	16	Delayed rectifier voltage-gated K+ channel Kv9.1
ENSRNOG00000019959	KCNC3	KV3.3	15	Voltage-gated K+ channel Kv3.3
ENSRNOG00000003533	CLCN4	ClC-4	14	Voltage-gated Cl- channel 4
ENSRNOG00000020310	GRIK5	GluK5	13	Kainate glutamate receptor 5
ENSRNOG00000008855	GJB2	Cx26	12	Connexin 26
ENSRNOG00000008345	CLCN6	ClC-6	12	Voltage-gated Cl- channel 6
ENSRNOG00000054902	TRPC1	TRPC1	11	Transient receptor potential canonical channel 1
ENSRNOG00000001427	ORAI2	ORAI2	11	Ca2+ release-activated Ca2+ modulator 2
ENSRNOG00000003841	KCNH1	KV10.1	11	Delayed rectifier voltage-gated K+ channel Kv10.1
ENSRNOG00000009872	KCNH2	KV11.1	10	Delayed rectifier voltage-gated K+ channel Kv11.1
ENSRNOG00000008831	HCN2	HAC-1	8	Hyperpolarization-activated cyclic nucleotide-gated K+ channel
ENSRNOG00000000805	GJA1	Cx43	6	Connexin 43
ENSRNOG00000001300	P2RX4	P2X4	6	Purinergic receptor X4
ENSRNOG00000014862	GABRG3	GABARg3	6	GABA(A) receptor g3
ENSRNOG00000014357	GJA4	Cx37	6	Connexin 37
ENSRNOG00000002862	CLCN5	ClC-5	6	Voltage-gated Cl- channel 5
ENSRNOG00000021128	KCNJ11	Kir6.2	6	Inwardly rectifying K+ channel 6.2
ENSRNOG00000053640	KCNG2	KV6.2	6	Voltage-gated K+ channel Kv6.2
ENSRNOG00000016110	KCNK12	THIK-2	5	Two-pore domain K+ channel 12
ENSRNOG00000001742	CLCN2	ClC-2	5	Voltage-gated Cl- channel 2
ENSRNOG00000007490	GABRR2	GABARr2	4	GABA(A) receptor r2
ENSRNOG00000013463	KCNJ8	Kir6.1	3	Inwardly rectifying K+ channel 6.1
ENSRNOG00000029264	KCNN1	KCa2.1	3	Ca2+-activated K+ channel 2.1
ENSRNOG00000017283	KCNT1	KCa4.1	3	Ca2+-activated K+ channel 4.1
ENSRNOG00000055530	PANX2	Panx2	3	Pannexin 2
ENSRNOG00000016043	AQP4	AQP4	3	Aquaporin 4
ENSRNOG00000046949	KCNB1	KV2.1	3	Voltage-gated K+ channel Kv2.1
ENSRNOG00000019440	KCNN4	KCa3.1	3	Ca2+-activated K+ channel 3.1
ENSRNOG00000025489	PKD2L2	TRPP5	3	Transient receptor potential polycystin channel 5
ENSRNOG00000056786	PIEZO1	Piezo1	3	Mechanosensitive pieze channel 1
ENSRNOG00000006422	KCNK16	TALK-1	3	Two-pore domain K+ channel 16
ENSRNOG00000014698	CHRNB1	ACHB	3	Acetylcholine receptor b
ENSRNOG00000033893	CACNA1H	CaV2.3	2	Voltage-gated Ca2+ channel 2.3
ENSRNOG00000020865	ANO1	DOG1	2	Ca2+-activated Cl- channel
ENSRNOG00000054314	KCNG1	KV6.1	2	Voltage-gated channel 6.1
ENSRNOG00000001270	HVCN1	Hv1	2	Voltage-gated H+ channel 1
ENSRNOG00000020714	TRPM4	TRPM4	2	Transient receptor potential melastatin channel 4
ENSRNOG00000060528	CACNA1G	CaV3.1	2	Voltage-gated Ca2+ channel 3.1
ENSRNOG00000048838	GJC1	Cx45	2	Connexin 45
ENSRNOG00000020706	KCNN3	KCa2.3	2	Ca2+-activated K+ channel 2.3
ENSRNOG00000058308	ASIC2	ASIC2	2	Acid-sensing ion channel 2
ENSRNOG00000011202	CHRNA4	NACRA4	2	Acetylcholine receptor a4
ENSRNOG00000013869	KCNJ4	Kir2.3	2	Inwardly rectifying K+ channel 4
ENSRNOG00000047005	KCNK5	TASK-2	2	Two-pore domain K+ channel 5
ENSRNOG00000013358	AQP11	AQP11	2	Aquaporin 11
ENSRNOG00000013147	CACNA1D	CaV1.3	1	Voltage-gated Ca2+ channel 1.3
ENSRNOG00000001216	TRPM2	TRPM2	1	Transient receptor potential melastatin channel 2
ENSRNOG00000038784	PIEZO2	Piezo2	1	Mechanosensitive piezo channel 2
ENSRNOG00000030910	GRIK4	GluK4	1	Kainate glutamate receptor 4
ENSRNOG00000004899	KCNS3	KV9.3	1	Voltage-gated K+ channel 9.3
ENSRNOG00000004720	KCNJ2	Kir2.1	1	Inwardly rectifying K+ channel 2.1
ENSRNOG00000022116	GJB6	Cx30	1	Connexin 30
ENSRNOG00000012562	GRIN3B	GluN3B	0.9	NMDA glutamate receptor 3B
ENSRNOG00000008552	P2RX3	P2X3	0.9	Purinergic receptor X3
ENSRNOG00000047363	KCNK13	THIK-1	0.9	Two-pore domain K+ channel 13
ENSRNOG00000006324	TRPC6	TRPC6	0.9	Transient receptor potential canonical channel 6
ENSRNOG00000051691	GJD3	Cx30.2	0.9	Connexin 30.2
ENSRNOG00000009897	CLCNKB	ClC-kb	0.9	Voltage-gated Cl- channel
ENSRNOG00000019719	KCNA5	KV1.5	0.9	Voltage-gated K+ channel Kv1.5
ENSRNOG00000007705	KCNJ10	Kir4.1	0.8	Inwardly rectifying K+ channel 4.1
ENSRNOG00000006957	GRIA4	GluA4	0.7	Glutamate Ionotropic Receptor AMPA 4
ENSRNOG00000007090	CACNA1C	CaV1.2	0.7	Ca2+ voltage-gated channel CaV1.2
ENSRNOG00000017484	GJA5	Cx40	0.7	Connexin 40
ENSRNOG00000016070	TRPC3	TRPC3	0.7	Transient receptor potential canonical channel 3
ENSRNOG00000002303	KCNJ12	Kir2.2	0.7	Inwardly rectifying K+ channel 2.2
ENSRNOG00000052707	CACNA1A	CaV2.1	0.7	Voltage-gated Ca2+ channel 2.1
ENSRNOG00000017606	P2RX1	P2X1	0.6	Purinergic receptor X1
ENSRNOG00000039544	KCND1	KV4.1	0.6	Voltage-gated K+ channel Kv4.1
ENSRNOG00000001296	P2RX7	P2X7	0.6	Purinergic receptor X7
ENSRNOG00000001656	KCNJ15	Kir4.2	0.6	Inwardly rectifying K+ channel 4.2
ENSRNOG00000055499	GRID1	GluD1	0.6	Glutamate receptor d1
ENSRNOG00000009790	KCNK3	TASK-1	0.6	Two-pore domain K+ channel 3
ENSRNOG00000016385	GABRD	GABARd	0.6	GABA(A) receptor d

## Sheet: Sheet 4. FACS
Sheet 4. FACS Choroid plexus transporters and pumps
Ensembl ID	Gene	Alias	TPM	Description
ENSRNOG00000016414	SLC22A17	BOCT	2642	Brain-specific organic cation transporter
ENSRNOG00000002934	ATP1B1	NKA.b1	1089	Na+/K+-ATPase b1
ENSRNOG00000021079	FXYD1	FXYD1	834	Na+/K+-ATPase g1
ENSRNOG00000030019	ATP1A1	NKA.a1	669	Na+/K+ ATPase a1
ENSRNOG00000014347	SLC4A2	AE2	642	Cl-/HCO3- exchanger
ENSRNOG00000011184	SLC13A4	SUT1	445	Na+ SO₄²- cotransporter
ENSRNOG00000010378	SLC4A5	NBCE2	314	Na+ HCO3- cotransporter
ENSRNOG00000016827	SLC38A3	SNAT3	259	Na+-coupled neutral amino acid transporter 3
ENSRNOG00000014475	SLC31A1	CTR1	250	Cu2+ transporter 1
ENSRNOG00000011501	ATP1B3	NKA.b3	249	Na+/K+ ATPase b3
ENSRNOG00000019651	SLC12A4	KCC1	229	K+, Cl- cotransporter
ENSRNOG00000009740	SLCO1C1	BSAT1	216	BBB-specific anion transporter 1
ENSRNOG00000002832	SLC16A2	MCT8	179	Monocarboxylate transporter 8
ENSRNOG00000018487	SLC3A2	4F2HC	165	4F2 cell-surface antigen heavy chain
ENSRNOG00000061304	ATP2B3	PMCA3	163	Plasma membrane Ca2+ ATPase
ENSRNOG00000019490	SLC20A2	PIT2	163	Na+-dependent PO₄³⁻ transporter 2
ENSRNOG00000015971	SLC12A2	NKCC1	150	Na+, K+, 2Cl- cotransporter
ENSRNOG00000011227	ATP1B2	NKA.b2	146	Na+/K+ ATPase b2
ENSRNOG00000014268	ABCA2	ABC.A2	135	ATP-binding cassette transporter A2
ENSRNOG00000059215	SLC66A2	SLC66A2	128	Phospholipid translocator
ENSRNOG00000010895	TMEM30A	TMEM30A	120	P4-ATPase flippase b subunit
ENSRNOG00000001232	SLC19A1	FOLT	118	Folate transporter 1
ENSRNOG00000017154	ATP11A	ATP11A	118	Phospholipid-transporting ATPase
ENSRNOG00000018822	SLC5A5	NIS	118	Na+, I− symporter
ENSRNOG00000057628	SLC5A6	SMVT	111	Na+-dependent multivitamin transporter
ENSRNOG00000005307	SLC4A10	NCBE	108	Na+, HCO3- cotransporter
ENSRNOG00000018086	SLC22A8	OAT3	103	Organic anion transporter 3
ENSRNOG00000001285	ATP2A2	SERCA2	103	Sarco(endo)plasmic reticulum Ca2+ ATPase 2
ENSRNOG00000012090	SLC16A8	MCT3	100	Monocarboxylate transporter 3
ENSRNOG00000001115	SLC29A4	ENT4	100	Equilibrative nucleoside transporter 4
ENSRNOG00000018785	SLC16A13	MCT13	75	Monocarboxylate transporter 13
ENSRNOG00000018170	SLC27A1	FATP-1	69	Fatty acid transport protein 1
ENSRNOG00000021262	SLC23A2	SVCT2	67	Na+-dependent vitamin C transporter 2
ENSRNOG00000012892	ABCA4	ABC.A4	64	ATP-binding cassette transporter A4
ENSRNOG00000025639	SLC39A12	ZIP12	61	Zn2+ transporter 12
ENSRNOG00000001874	SLC7A4	CAT4	59	Cationic amino acid transporter 4
ENSRNOG00000011161	SLC2A12	GLUT12	58	Glucose transporter 12
ENSRNOG00000049484	ATP9A	ATP9A	57	Phospholipid transporting ATPase
ENSRNOG00000006729	SLC24A4	NCKX4	54	Na+, K+, Ca2+ exchanger 4
ENSRNOG00000014311	SLC7A8	LAT2	53	Large neutral amino acid transporter 2
ENSRNOG00000030269	ATP2B2	PMCA2	52	Plasma membrane Ca2+ ATPase
ENSRNOG00000007284	SLC2A1	GLUT1	51	Glucose transporter 1
ENSRNOG00000000245	SLC16A6	MCT7	51	Monocarboxylate transporter 7
ENSRNOG00000057620	SLC6A8	CT1	50	Na+, creatine transporter 1
ENSRNOG00000005190	NIPAL2	NIPAL2	47	Mg2+ transporter
ENSRNOG00000010938	SLC7A10	ASC1	47	Alanine-serine-cystein transporter
ENSRNOG00000002838	PDZD11	PDZD11	46	Plasma membrane Ca2+ ATPase-interacting single-PDZ Protein
ENSRNOG00000018567	SLC20A1	PIT1	44	PO₄³⁻ transporter 1
ENSRNOG00000059463	SLC39A1	ZIP1	43	Zn2+ transporter 1
ENSRNOG00000008432	SLC22A5	CT1	40	Carnitine transporter
ENSRNOG00000016372	SLC12A7	KCC4	37	K+, Cl- cotransporter 4
ENSRNOG00000007818	SLC45A4	KIAA1126	37	Sucrose transporter
ENSRNOG00000002839	SLC19A2	THT1	37	Thiamine transporter 1
ENSRNOG00000012832	MFSD5	HSMOT2	35	Molybdate-anion transporter
ENSRNOG00000012939	ABCA7	ABC.A7	35	ATP-binding cassette transporter A7
ENSRNOG00000021916	SLC16A12	MCT12	34	Monocarboxylate transporter 12
ENSRNOG00000003472	ATP11C	ATP11C	33	Phospholipid-transporting ATPase
ENSRNOG00000019550	SLC11A2	DMT1	33	Divalent metal transporter 1
ENSRNOG00000006305	SLC38A2	SNAT2	33	Na+-coupled neutral amino acid transporter 2
ENSRNOG00000020554	SLC50A1	SWEET1	33	Sugar transporter
ENSRNOG00000016371	SLC18B1	C6ORF192	32	MFS-type transporter SLC18B1
ENSRNOG00000018824	SLC7A5	LAT1	31	Large neutral amino acid transporter 1
ENSRNOG00000051408	MAGT1	MAGT1	28	Mg2+ transporter protein 1
ENSRNOG00000006010	SLC6A20	XT3	27	Na+- and Cl--dependent transporter XTRP3
ENSRNOG00000048487	SLC12A9	CIP1	26	Cation-Cl- cotransporter-interacting protein 1
ENSRNOG00000018748	SLC16A11	MCT11	26	Monocarboxylate transporter 11
ENSRNOG00000017220	TCIRG1	TIRC7	25	V-type H+ ATPase 3
ENSRNOG00000005126	SLC66A3	SLC66A3	25	Solute carrier family 66, member 3
ENSRNOG00000018746	SLC30A5	ZNT5	24	Zn2+ transporter 5
ENSRNOG00000032039	ATP9B	ATP9B	24	Phospholipid-transporting ATPase
ENSRNOG00000036677	SLC16A3	MCT4	23	Monocarboxylate transporter 4
ENSRNOG00000042320	SLC41A1	MGTE	23	Mg2+ transporter
ENSRNOG00000018697	ABCB6	ABC.B6	23	ATP-binding cassette transporter B6
ENSRNOG00000014956	SLC11A1	BCG	22	Divalent metal ion transporter
ENSRNOG00000013631	SLC31A2	CTR2	21	Cu2+ transporter
ENSRNOG00000022274	SLC2A8	GLUT8	21	Glucose transporter 8
ENSRNOG00000050057	ABCA3	ABC.A3	20	ATP-binding cassette transporter A3
ENSRNOG00000000170	SLC30A4	ZNT4	19	Zn2+ transporter 4
ENSRNOG00000045524	SLC39A3	ZIP3	19	Zn2+ transporter 3
ENSRNOG00000005052	SLC39A9	ZIP9	18	Zn2+ transporter 9
ENSRNOG00000000042	XPR1	SLC53A1	16	Solute carrier family 53, member 1 (PO₄³⁻ exporter)
ENSRNOG00000019752	SLC29A1	ENT1	16	Equilibrative nucleoside transporter 1
ENSRNOG00000019943	SLC7A6	Y+LAT2	15	Y++ L- amino acid transporter 2
ENSRNOG00000017976	SLCO2B1	MOAT1	15	Multispecific organic anion transporter 1
ENSRNOG00000001158	ABCG1	ABC.G1	15	ATP-binding cassette transporter G1
ENSRNOG00000031824	SLC44A2	CTL2	15	Choline transporter-like protein 2
ENSRNOG00000000879	SLC9A6	NHE6	14	Na+/H+ exchanger 6
ENSRNOG00000012690	NIPA2	NIPA2	14	Mg2+ transporter
ENSRNOG00000028703	SLC39A6	ZIP6	14	Zn2+ transporter 6
ENSRNOG00000042702	NIPA1	NIPA1	14	Mg2+ transporter
ENSRNOG00000000878	SLC44A4	CTL4	13	Choline transporter-like protein 4
ENSRNOG00000004749	SLC30A1	ZNT1	13	Zn2+ transporter 1
ENSRNOG00000022305	ABCC1	MRP1	13	Multiple drug resistance protein 1
ENSRNOG00000003031	ATP2B4	PMCA4	13	Plasma membrane Ca2+ ATPase
ENSRNOG00000002305	SLC15A2	PEPT2	12	Peptide transporter 2
ENSRNOG00000014369	SLC27A4	FATP4	11	Fatty acid transport protein 4
ENSRNOG00000010960	ANKH	ANK	10	Inorganic P2O74− transport regulator
ENSRNOG00000003403	SLC35F5	SLC35F5	10	Transporter (unknown solute)
ENSRNOG00000015948	SLC1A5	ASCT1	10	Na+-dependent neutral amino acid transporter
ENSRNOG00000019996	SLC16A1	MCT1	10	Monocarboxylate transporter 1
ENSRNOG00000055089	SLC44A1	CTL1	10	Choline transporter-like protein 1
ENSRNOG00000010291	SLC46A1	PCFT	10	H+-coupled folate transporter
ENSRNOG00000020822	ATP8B2	ATP8B2	9	Phospholipid-transporting ATPase
ENSRNOG00000009832	SLC39A14	ZIP14	9	Zn2+ transporter 14
ENSRNOG00000006096	SLC26A7	SUT2	9	SO₄²- anion transporter
ENSRNOG00000060580	SLC10A3	P3	9	Na+, bile acid cotransporter 3
ENSRNOG00000005158	SLC24A5	NCKX5	9	Na+/Ca2+/K+ exchanger 5
ENSRNOG00000010064	ABCC4	ABC.C4	8	ATP-binding cassette transporter C4
ENSRNOG00000029178	ABCC5	ABC.C5	8	ATP-binding cassette transporter C5
ENSRNOG00000007290	ATP1A2	NKA.A2	8	Na+/K+ ATPase a2
ENSRNOG00000020562	SLC22A18	ORCTL2	8	Organic cation transporter-like protein 2
ENSRNOG00000028668	SLC28A2	CNT2	8	Concentrative nucleoside transporter 2
ENSRNOG00000011723	SLC44A3	CTL3	8	Choline transporter-like protein 3
ENSRNOG00000004026	ATP2B1	PMCA1	8	Plasma membrane Ca2+ ATPase 1
ENSRNOG00000019484	SLC6A9	GLYT1	8	Glycine transporter 1
ENSRNOG00000032561	SLC52A2	RFT	7	Riboflavin transporter
ENSRNOG00000006204	SLC30A3	ZNT3	7	Zn2+ transporter 3
ENSRNOG00000007006	SLC3A1	NBAT	7	Neutral and basic amino acid transporter
ENSRNOG00000057040	SPNS2	SPNS2	7	Sphingolipid transporter 2
ENSRNOG00000060687	SLC24A3	NCKX3	7	Na+, K+, Ca2+ exchanger 3
ENSRNOG00000020039	SLC5A2	SGLT2	6	Na+, glucose cotransporter 2
ENSRNOG00000011677	SLC39A10	ZIP10	6	Zn2+ transporter 10
ENSRNOG00000000568	SLC29A3	ENT3	6	Equilibrative nucleoside transporter 3
ENSRNOG00000011991	SLC10A7	P7	6	Na+, bile acid cotransporter 7
ENSRNOG00000020138	SLC4A3	AE3	6	Anion exchanger 3
ENSRNOG00000007982	SLC9A1	NHE1	6	Na+/H+ exchanger 1
ENSRNOG00000037165	NIPAL3	NIPAL3	6	Mg2+ transporter
ENSRNOG00000005248	SLC1A4	ASCT1	6	Neutral amino acid transporter 1
ENSRNOG00000018126	ABCA1	ABC.A1	6	ATP-binding cassette transporter A1
ENSRNOG00000052116	ATP11B	ATP11B	6	Phospholipid-transporting ATPase
ENSRNOG00000005196	SLC12A6	KCC3	6	K+, Cl- cotransporter 3
ENSRNOG00000032798	SLCO3A1	SLCO3A1	5	Prostaglandin transporter 2
ENSRNOG00000011455	SLC36A4	PAT4	5	H+-coupled amino acid transporter 4
ENSRNOG00000030537	SLC26A11	SLC26A11	5	SO₄²- anion transporter
ENSRNOG00000012356	SLC36A1	PAT1	5	H+-coupled amino acid transporter 1
ENSRNOG00000003835	SLC43A2	LAT4	5	Large neutral amino acid transporter 4
ENSRNOG00000009330	SLC17A5	AST	5	Acidic sugar transporter
ENSRNOG00000008554	SLC9A9	NHE9	5	Na+/H+ exchanger 9
ENSRNOG00000014008	MFSD2A	MFSD2	5	Major facilitator superfamily domain containing protein 2
ENSRNOG00000050090	SLC6A17	NTT4	4	Na+-dependent neurotransmitter transporter
ENSRNOG00000025384	SLC2A10	GLUT10	4	Glucose transporter 10
ENSRNOG00000020450	SLC26A6	AT1	4	Anion transporter 1
ENSRNOG00000018420	SLC22A7	OAT2	4	Organic anion transporter 2
ENSRNOG00000009019	SLC6A6	TAUT	4	Taurine transporter 6
ENSRNOG00000002057	SLC10A6	SOAT	4	Na+, organic anion transporter
ENSRNOG00000033361	SLC39A5	ZIP5	4	Zn2+ transporter 5
ENSRNOG00000010296	SLC7A7	Y+LAT1	4	Y++ L- amino acid transporter 1
ENSRNOG00000017693	SLC2A5	GLUT5	4	Glucose transporter 5
ENSRNOG00000036960	ABCC9	ABC.C9	4	ATP-binding cassette transporter C9
ENSRNOG00000061367	ATP7A	MNK	3	Cu2+-transporting ATPase 1
ENSRNOG00000012007	SLC38A7	SNAT7	3	Na+-coupled neutral amino acid transporter 7
ENSRNOG00000014314	SLC39A4	ZIP4	3	Zn2+ transporter 4
ENSRNOG00000061768	SLC43A3	EEG1	3	Solute carrier family 43 member 3
ENSRNOG00000009005	SLCO2A1	SLCO2A1	3	Prostaglandin transporter
ENSRNOG00000023937	SLC49A3	MFSD7	3	Major facilitator superfamily domain containing protein 7
ENSRNOG00000011598	SLC15A1	PEPT1	3	Peptide transporter 1
ENSRNOG00000018863	ABCC10	ABC.C10	3	ATP-binding cassette transporter C10
ENSRNOG00000029740	SLC35G1	TMEM20	3	Transmembrane protein 20
ENSRNOG00000002312	ATP10D	ATP10D	2	Phospholipid-transporting ATPase
ENSRNOG00000005250	ABCG5	ABC.G5	2	ATP-binding cassette transporter G5
ENSRNOG00000021130	ABCC8	ABC.C8	2	ATP-binding cassette transporter C8
ENSRNOG00000031213	SLC39A11	ZIP11	2	Zn2+ transporter 11
ENSRNOG00000008754	FLVCR2	CCT	2	Ca2+-chelate transporter
ENSRNOG00000057404	SLC47A1	MATE1	2	Multidrug and toxin extrusion protein 1
ENSRNOG00000045821	SLC41A3	SLC41A3	2	Solute carrier family 41 member 3
ENSRNOG00000005132	SLC52A3	RFT2	2	Riboflavin transporter 2
ENSRNOG00000020985	ATP4A	HKA.4	2	H+/K+-exchanging ATPase 4
ENSRNOG00000015741	SLC2A13	HMIT	2	H+ myo-inositol cotransporter
ENSRNOG00000024543	MFSD4B	MFSD4B	2	Major facilitator superfamily domain containing 4B
ENSRNOG00000017210	SLC22A23	SLC22A23	2	Ion transporter protein
ENSRNOG00000008012	ABCB4	ABC.B4	2	ATP binding cassette transporter B4
ENSRNOG00000022622	SLC38A6	SNAT6	2	Na+-coupled neutral amino acid transporter 6
ENSRNOG00000004378	ABCA5	ABC.A5	2	ATP-binding cassette transporter A5
ENSRNOG00000017226	SLC2A4	GLUT4	2	Glucose transporter 4
ENSRNOG00000034200	ATP8A1	ATP8A1	2	Phospholipid-transporting ATPase
ENSRNOG00000012508	SLC39A8	ZIP8	2	Zn2+ transporter 8
ENSRNOG00000033051	SLC22A15	SLC22A15	1	Solute carrier family 22, member 15
ENSRNOG00000018082	SLC26A2	SLC26A2	1	SO₄²- transporter
ENSRNOG00000011016	SLC7A2	CAT2	1	Cationic amino acid transporter 2
ENSRNOG00000028781	ABCC6	ABC.C6	1	ATP-binding cassette transporter C6
ENSRNOG00000008243	SLC43A1	LAT3	1	Large neutral amino acid transporter 3
ENSRNOG00000053430	SLCO4A1	OATPE	1	Organic anion transporter E
ENSRNOG00000007839	SLC16A7	MCT2	1	Monocarboxylate transporter 2
ENSRNOG00000013547	SLC6A12	BGT1	1	Betaine/GABA transporter
ENSRNOG00000015873	SPNS3	SPNS3	1	Sphingolipid transporter 3
ENSRNOG00000002948	ABCC3	ABC.C3	1	ATP-binding cassette transporter C3
ENSRNOG00000016163	SLC1A3	GLAST	1	Excitatory amino acid transporter 1
ENSRNOG00000005957	SLC4A7	NBCn1	1	Electroneutral Na+ HCO3- cotransporter 1
ENSRNOG00000050201	SLC29A2	ENT2	1	Equilibrative nucleoside transporter 2
ENSRNOG00000000588	SLC16A10	MCT10	1	Monocarboxylate transporter 10
ENSRNOG00000000924	SLC7A1	CAT1	1	Cationic amino acid transporter 1
ENSRNOG00000019118	SLC13A3	NADC3	1	Na+, dicarboxylate cotransporter 3
ENSRNOG00000018853	SLC28A3	CNT3	0.9	Concentrative Na+, nucleoside cotransporter 3
ENSRNOG00000000512	SLC26A8	TAT1	0.9	Testis anion transporter 1
ENSRNOG00000056228	ATP10A	ATP10A	0.8	Phospholipid-transporting ATPase
ENSRNOG00000029465	SLC26A10	SLC26A10	0.8	Anion antiporter
ENSRNOG00000028844	SLC9A5	NHE5	0.8	Na+/H+ exchanger 5
ENSRNOG00000005291	SLC38A1	SAT1	0.8	Na+, neutral amino acid transporter 1
ENSRNOG00000005302	SLC2A9	GLUT9	0.8	Glucose transporter 9
ENSRNOG00000000041	SLC26A1	SLC26A1	0.7	SO₄²- anion transporter 1
ENSRNOG00000008713	SLC41A2	SLC41A2	0.7	Solute carrier family 41 member 2
ENSRNOG00000027468	SLC6A15	NTT73	0.7	Na+-dependent neutral amino acid transporter
ENSRNOG00000007041	ABCG2	BCRP	0.7	ATP binding cassette transporter G2
ENSRNOG00000004966	SLC38A11	SLC38A11	0.7	Putative Na+-coupled neutral amino acid transporter 11
ENSRNOG00000006527	SLC6A1	GAT1	0.7	GABA transporter 1
ENSRNOG00000008862	ABCG4	ABC.G4	0.6	ATP-binding cassette transporter G4
ENSRNOG00000049334	ATP2C2	SPCA2	0.6	Secretory pathway Ca2+ ATPase 2
ENSRNOG00000059326	ABCA9	ABC.A9	0.6	ATP-binding cassette transporter A9
ENSRNOG00000021234	SLC4A11	NABC1	0.6	Na+-coupled borate cotransporter 1
ENSRNOG00000026091	SLC10A4	P4	0.6	Na+, bile acid cotransporter 4
ENSRNOG00000004150	SLC9A7	NHE7	0.5	Na+/H+ exchanger 7
ENSRNOG00000010375	SLC39A2	ZIP2	0.5	Zn2+ transporter 2
ENSRNOG00000028879	SLC4A8	NDCBE	0.5	Na+-driven Cl-/HCO3- exchanger
ENSRNOG00000026919	RGD1565367	RGD1565367	0.5	Not annotated, but similar to solute carrier family 23, member 2

## Sheet: Sheet 5. FACS
Sheet 5. FACS Choroid plexus channels
Ensembl ID	Gene	Alias	TPM	Description
ENSRNOG00000011648	AQP1	AQP1	687	Aquaporin 1
ENSRNOG00000016057	KCNJ13	Kir7.1	685	Inwardly rectifying K+ channel 7.1
ENSRNOG00000019937	KCNK1	TWIK-1	116	Two pore domain K+ channel
ENSRNOG00000001195	TRPV4	TRPV4	74	Transient receptor potential vanilloid channel 4
ENSRNOG00000001336	ORAI1	ORAI1	68	Ca2+ release-activated Ca2+ modulator 1
ENSRNOG00000000975	MCOLN1	TRPML1	41	Transient receptor potential mucolipin channel 1
ENSRNOG00000027770	TRPM3	TRPM3	31	Transient receptor potential melastatin channel 3
ENSRNOG00000001873	P2RX6	P2X6	25	Purinergic Receptor X6
ENSRNOG00000020532	KCNQ1	KV7.1	23	Voltage-gated K+ channel Kv7.1
ENSRNOG00000039730	ORAI3	ORAI3	18	Ca2+ release-activated Ca2+ modulator 3
ENSRNOG00000013681	KCNS1	KV9.1	17	Delayed rectifier voltage-gated K+ channel Kv9.1
ENSRNOG00000020310	GRIK5	GluK5	15	Kainate glutamate receptor 5
ENSRNOG00000002146	PKD2	TRPP2	15	Transient receptor potential polycystin channel 2
ENSRNOG00000008855	GJB2	Cx26	13	Connexin 26
ENSRNOG00000010682	CLCN3	ClC-3	13	Voltage-gated Cl- channel 3
ENSRNOG00000001427	ORAI2	ORAI2	11	Ca2+ release-activated Ca2+ modulator 2
ENSRNOG00000008831	HCN2	HAC-1	9	Hyperpolarization-activated cyclic nucleotide-gated K+ channel
ENSRNOG00000057806	TRPM7	TRPM7	9	Transient receptor potential melastatin channel 7
ENSRNOG00000053640	KCNG2	KV6.2	8	Voltage-gated K+ channel Kv6.2
ENSRNOG00000009872	KCNH2	KV11.1	8	Delayed rectifier voltage-gated K+ channel Kv11.1
ENSRNOG00000019959	KCNC3	KV3.3	7	Voltage-gated K+ channel Kv3.3
ENSRNOG00000021128	KCNJ11	Kir6.2	7	Inwardly rectifying K+ channel 6.2
ENSRNOG00000003533	CLCN4	ClC-4	7	Voltage-gated Cl- channel 4
ENSRNOG00000008345	CLCN6	ClC-6	7	Voltage-gated Cl- channel 6
ENSRNOG00000014357	GJA4	Cx37	6	Connexin 37
ENSRNOG00000054902	TRPC1	TRPC1	6	Transient receptor potential canonical channel 1
ENSRNOG00000001300	P2RX4	P2X4	6	Purinergic receptor X4
ENSRNOG00000001216	TRPM2	TRPM2	6	Transient receptor potential melastatin channel 2
ENSRNOG00000019440	KCNN4	KCa3.1	6	Ca2+-activated K+ channel 3.1
ENSRNOG00000048838	GJC1	Cx45	6	Connexin 45
ENSRNOG00000003841	KCNH1	KV10.1	6	Delayed rectifier voltage-gated K+ channel Kv10.1
ENSRNOG00000056786	PIEZO1	Piezo1	5	Mechanosensitive pieze channel 1
ENSRNOG00000001742	CLCN2	ClC-2	5	Voltage-gated Cl- channel 2
ENSRNOG00000000805	GJA1	Cx43	5	Connexin 43
ENSRNOG00000006324	TRPC6	TRPC6	5	Transient receptor potential canonical channel 6
ENSRNOG00000013463	KCNJ8	Kir6.1	4	Inwardly rectifying K+ channel 6.1
ENSRNOG00000007490	GABRR2	GABARr2	4	GABA(A) receptor r2
ENSRNOG00000016110	KCNK12	THIK-2	4	Two-pore domain K+ channel 12
ENSRNOG00000055530	PANX2	Panx2	3	Pannexin 2
ENSRNOG00000047363	KCNK13	THIK-1	3	Two-pore domain K+ channel 13
ENSRNOG00000017606	P2RX1	P2X1	3	Purinergic receptor X1
ENSRNOG00000020714	TRPM4	TRPM4	3	Transient receptor potential melastatin channel 4
ENSRNOG00000019750	KCNA1	KV1.1	3	Voltage-gated K+ channel Kv1.1
ENSRNOG00000004720	KCNJ2	Kir2.1	3	Inwardly rectifying K+ channel 2.1
ENSRNOG00000029264	KCNN1	KCa2.1	3	Ca2+-activated K+ channel 2.1
ENSRNOG00000017283	KCNT1	KCa4.1	3	Ca2+-activated K+ channel 4.1
ENSRNOG00000006422	KCNK16	TALK-1	2	Two-pore domain K+ channel 16
ENSRNOG00000047005	KCNK5	TASK-2	2	Two-pore domain K+ channel 5
ENSRNOG00000001270	HVCN1	Hv1	2	Voltage-gated H+ channel 1
ENSRNOG00000020865	ANO1	DOG1	2	Ca2+-activated Cl- channel
ENSRNOG00000046949	KCNB1	KV2.1	2	Voltage-gated K+ channel Kv2.1
ENSRNOG00000012562	GRIN3B	GluN3B	2	NMDA glutamate receptor 3B
ENSRNOG00000033893	CACNA1H	CaV2.3	2	Voltage-gated Ca2+ channel 2.3
ENSRNOG00000003104	TRPV2	TRPV2	2	Transient receptor potential vanilloid channel 2
ENSRNOG00000021056	KCNJ14	Kir2.4	2	Inwardly rectifying K+ channel 2.4
ENSRNOG00000009897	CLCNKB	ClC-kb	2	Voltage-gated Cl- channel
ENSRNOG00000014698	CHRNB1	ACHB	2	Acetylcholine receptor b
ENSRNOG00000060528	CACNA1G	CaV3.1	1	Voltage-gated Ca2+ channel 3.1
ENSRNOG00000016043	AQP4	AQP4	1	Aquaporin 4
ENSRNOG00000013869	KCNJ4	Kir2.3	1	Inwardly rectifying K+ channel 4
ENSRNOG00000054314	KCNG1	KV6.1	1	Voltage-gated channel 6.1
ENSRNOG00000004899	KCNS3	KV9.3	1	Voltage-gated K+ channel 9.3
ENSRNOG00000016385	GABRD	GABARd	1	GABA(A) receptor d
ENSRNOG00000019719	KCNA5	KV1.5	1	Voltage-gated K+ channel Kv1.5
ENSRNOG00000025489	PKD2L2	TRPP5	1	Transient receptor potential polycystin channel 5
ENSRNOG00000030910	GRIK4	GluK4	0.9	Kainate glutamate receptor 4
ENSRNOG00000038784	PIEZO2	Piezo2	0.9	Mechanosensitive piezo channel 2
ENSRNOG00000039544	KCND1	KV4.1	0.8	Voltage-gated K+ channel Kv4.1
ENSRNOG00000016070	TRPC3	TRPC3	0.8	Transient receptor potential canonical channel 3
ENSRNOG00000011202	CHRNA4	NACRA4	0.8	Acetylcholine receptor a4
ENSRNOG00000055499	GRID1	GluD1	0.8	Glutamate receptor d1
ENSRNOG00000022116	GJB6	Cx30	0.8	Connexin 30
ENSRNOG00000049868	KCNK6	TWIK-2	0.7	Two pore domain K+ channel
ENSRNOG00000051691	GJD3	Cx30.2	0.7	Connexin 30.2
ENSRNOG00000002303	KCNJ12	Kir2.2	0.7	Inwardly rectifying K+ channel 2.2
ENSRNOG00000007354	TRPA1	TRPVA1	0.7	Transient receptor potential ankyrin channel 1
ENSRNOG00000038328	GJC2	Cx47	0.7	Connexin 47
ENSRNOG00000006957	GRIA4	GluA4	0.6	Glutamate Ionotropic Receptor AMPA 4
ENSRNOG00000008552	P2RX3	P2X3	0.6	Purinergic receptor X3
ENSRNOG00000002862	CLCN5	ClC-5	0.6	Voltage-gated Cl- channel 5
ENSRNOG00000020706	KCNN3	KCa2.3	0.6	Ca2+-activated K+ channel 2.3
ENSRNOG00000019368	SCNN1A	ENaCA	0.5	Epithelial Na+ Channel a
ENSRNOG00000058308	ASIC2	ASIC2	0.5	Acid-sensing ion channel 2
ENSRNOG00000001296	P2RX7	P2X7	0.5	Purinergic receptor X7
ENSRNOG00000010060	PANX1	Panx1	0.5	Pannexin 1
ENSRNOG00000013358	AQP11	AQP11	0.5	Aquaporin 11
ENSRNOG00000019486	TRPV1	TRPV1	0.5	Transient receptor potential vanilloid channel 1

## Sheet: Sheet 6. SLCs
		Sheet 6. Choroid plexus SLC families and super categories
	Number		Expression	Category
SLC	of SLCs	Family Name	(TPM)	number	Super category name
SLC22	7	Organic cation/anion/zwitterion transporter family	2581	2	Organic an/cationic transporters
SLC4	9	Bicarbonate transporter family	1867	1	Electrolyte and bicarbonate transporters
SLC16	10	Monocarboxylate transporter family	705	3	Large anion transporters (organic anions, lactate, phosphate, sulphate, folate)
SLC13	2	Human Na+-sulfate/carboxylate cotransporter family	629	3	Large anion transporters (organic anions, lactate, phosphate, sulphate, folate)
SLC12	6	Electroneutral cation-coupled Cl- cotransporter family	527	1	Electrolyte and bicarbonate transporters
SLC31	2	Copper transporter family	483	5	Metal transporters
SLC38	6	System A and System N Na+-coupled neutral amino acid transporter family	339	4	Amino acid and neurotransmitter transporters
SLC21	4	Organic anion transporter family	321	3	Large anion transporters (organic anions, lactate, phosphate, sulphate, folate)
SLC39	11	Metal ion transporter family	244	5	Metal transporters
SLC5	4	Na+-coupled glucose cotransporter family	240	6	Sugar transporters
SLC20	2	Type III Na+-phosphate cotransporter family	224	3	Large anion transporters (organic anions, lactate, phosphate, sulphate, folate)
SLC7	8	Cationic amino acid transporter/glycoprotein-associated family	219	4	Amino acid and neurotransmitter transporters
SLC2	8	Facilitative GLUT transporter family	206	6	Sugar transporters
SLC3	2	Heavy subunits of the heteromeric amino acid transporters	179	4	Amino acid and neurotransmitter transporters
SLC19	2	Folate/thiamine transporter family	175	7	Vitamin transporters
SLC66	2	Cationic amino acid exporters	161	4	Amino acid and neurotransmitter transporters
SLC24	3	Na+/(Ca2+-K+) exchanger family	136	1	Electrolyte and bicarbonate transporters
SLC6	8	Na+- and Cl--dependent neurotransmitter transporter family	132	4	Amino acid and neurotransmitter transporters
SLC23	1	Na+-dependent ascorbic acid transporter family	126	7	Vitamin transporters
SLC29	4	Facilitative nucleoside transporter family	125	8	Nucleoside and organic cation transporters
SLC30	4	Zinc efflux family	103	5	Metal transporters
SLC45	1	H+-coupled sugar cotransporter family	84	6	Sugar transporters
SLC27	2	Fatty acid transporter family	80	9	Lipid and lipid-component transporters
SLC18	1	Vesicular amine transporter family	54	4	Amino acid and neurotransmitter transporters
SLC44	4	Choline-like transporter family	54	9	Lipid and lipid-component transporters
SLC11	2	H+-coupled metal ion transporter family	52	5	Metal transporters
SLC53	1	Phosphate carriers	51	3	Large anion transporters (organic anions, lactate, phosphate, sulphate, folate)
SLC41	3	MgtE-like magnesium transporter family	47	5	Metal transporters
SLC26	7	Multifunctional anion exchanger family	40	1	Electrolyte and bicarbonate transporters
SLC50	1	Sugar efflux transporters	33	6	Sugar transporters
SLC9	5	Na+/H+ exchanger family	32	1	Electrolyte and bicarbonate transporters
SLC36	2	H+-coupled amino acid transporter family	27	4	Amino acid and neurotransmitter transporters
SLC10	3	Na+-coupled bile salt cotransport family	24	10	Other transporters (peptide, bile salt and urea)
SLC35	3	Nucleoside-sugar transporter family	24	6	Sugar transporters
SLC15	2	H+-coupled oligopeptide cotransporter family	21	10	Other transporters (peptide, bile salt and urea)
SLC1	4	High-affinity glutamate and neutral amino acid transporter family	14	4	Amino acid and neurotransmitter transporters
SLC46	1	Folate transporter family	10	7	Vitamin transporters
SLC52	2	Riboflavin transporter family	9	7	Vitamin transporters
SLC17	1	Vesicular glutamate transporter family	8	4	Amino acid and neurotransmitter transporters
SLC28	2	Na+-coupled nucleoside transport family	6	8	Nucleoside and organic cation transporters
SLC43	2	Na+-independent, system-L-like amino acid transporter family	6	4	Amino acid and neurotransmitter transporters
SLC47	1	Multidrug and Toxin Extrusion (MATE) family	4	8	Nucleoside and organic cation transporters
SLC49	1	FLVCR-related transporter family	2	11	Heme transporters
SLC8	1	Na+/Ca2+ exchanger family	1	1	Electrolyte and bicarbonate transporters

## Sheet: Sheet 7. PT
Sheet 7. Proximal tubulus transporters and pumps
Ensembl ID	Gene	Alias	TPM	Description
ENSRNOG00000024903	SLC7A13	XAT2	7344	Na+-independent aspartate/glutamate transporter
ENSRNOG00000007006	SLC3A1	NBAT	3113	Neutral and basic amino acid transporter
ENSRNOG00000018131	SLC16A4	MCT5	993	Monocarboxylate transporter 5
ENSRNOG00000008121	SLC13A1	NAS1	384	Na+, SO₄²- transporter 1
ENSRNOG00000016469	FXYD2	FXYD2	359	Na+/K+ ATPase g2
ENSRNOG00000002838	PDZD11	PDZD11	279	Plasma membrane Ca2+ ATPase-interacting single-PDZ Protein
ENSRNOG00000007041	ABCG2	BCRP	164	ATP binding cassette transporter G2
ENSRNOG00000032745	SLC17A3	NPT4	148	Na+, PO₄³⁻ transporter 4
ENSRNOG00000028008	SLC5A12	SMCT2	147	Na+-coupled monocarboxylate transporter 2
ENSRNOG00000014475	SLC31A1	CTR1	136	Cu2+ transporter 1
ENSRNOG00000028889	SLC51B	OSTB	131	Organic solute transporter b
ENSRNOG00000002934	ATP1B1	NKA.b1	98	Na+/K+-ATPase b1
ENSRNOG00000051408	MAGT1	MAGT1	72	Mg2+ transporter protein 1
ENSRNOG00000015262	SLC34A1	NPT2	67	Na+, PO₄³⁻ transporter 2
ENSRNOG00000021916	SLC16A12	MCT12	45	Monocarboxylate transporter 12
ENSRNOG00000018215	SLC22A6	OAT1	29	Organic anion transporter 1
ENSRNOG00000016625	SLC22A2	OCT2	25	Organic cation transporter 2
ENSRNOG00000010895	TMEM30A	TMEM30A	24	P4-ATPase flippase b subunit
ENSRNOG00000002305	SLC15A2	PEPT2	22	Peptide transporter 2
ENSRNOG00000020039	SLC5A2	SGLT2	22	Na+, glucose cotransporter 2
ENSRNOG00000012344	SLC7A9	BAT1	21	B(0,+)-type amino acid transporter 1
ENSRNOG00000030019	ATP1A1	NKA.a1	20	Na+/K+ ATPase a1
ENSRNOG00000005367	SLC12A1	NKCC2	17	Na+, K+, 2Cl- cotransporter 2
ENSRNOG00000000170	SLC30A4	ZNT4	15	Zn2+ transporter 4
ENSRNOG00000018086	SLC22A8	OAT3	15	Organic anion transporter 3
ENSRNOG00000008432	SLC22A5	CT1	13	Carnitine transporter
ENSRNOG00000005479	SLC1A2	EAAT2	11	Excitatory amino acid transporter 2
ENSRNOG00000016337	SLC22A1	OCT1	10	Organic cation transporter 1
ENSRNOG00000003134	SLC4A4	NBCe1	10	Electrogenic Na+, HCO3- cotransporter 1
ENSRNOG00000001285	ATP2A2	SERCA2	10	Sarco(endo)plasmic reticulum Ca2+ ATPase 2
ENSRNOG00000005158	SLC24A5	NCKX5	9	Na+/Ca2+/K+ exchanger 5
ENSRNOG00000052116	ATP11B	ATP11B	9	Phospholipid-transporting ATPase
ENSRNOG00000057256	SLC19A3	THT2	8	Thiamine transporter 2
ENSRNOG00000020554	SLC50A1	SWEET1	8	Sugar transporter
ENSRNOG00000022711	SLCO4C1	OATP4C1	8	Organic anion transporter 4C1
ENSRNOG00000014816	SLC1A1	EAAT3	8	Excitatory amino acid transporter 3
ENSRNOG00000006305	SLC38A2	SNAT2	7	Na+-coupled neutral amino acid transporter 2
ENSRNOG00000001792	SLC12A8	CCC9	7	Cation, Cl- cotransporter 9
ENSRNOG00000012508	SLC39A8	ZIP8	7	Zn2+ transporter 8
ENSRNOG00000011501	ATP1B3	NKA.b3	7	Na+/K+ ATPase b3
ENSRNOG00000021108	SLC22A12	URAT1	7	Urate transporter 1
ENSRNOG00000012690	NIPA2	NIPA2	7	Mg2+ transporter
ENSRNOG00000026501	SLC6A19	B0AT1	6	Na+-dependent neutral amino acid transporter B(0)AT1
ENSRNOG00000016253	SLC6A18	B0AT3	6	Na+-dependent neutral amino acid transporter B(0)AT3
ENSRNOG00000018487	SLC3A2	4F2HC	6	4F2 cell-surface antigen heavy chain
ENSRNOG00000010296	SLC7A7	Y+LAT1	6	Y++ L- amino acid transporter 1
ENSRNOG00000022622	SLC38A6	SNAT6	6	Na+-coupled neutral amino acid transporter 6
ENSRNOG00000009330	SLC17A5	AST	6	Acidic sugar transporter
ENSRNOG00000014311	SLC7A8	LAT2	6	Large neutral amino acids transporter 2
ENSRNOG00000017072	SLC16A14	MCT14	6	Monocarboxylate transporter 14
ENSRNOG00000057620	SLC6A8	CT1	6	Na+ creatine transporter 1
ENSRNOG00000015971	SLC12A2	NKCC1	5	Na+, K+, 2Cl- cotransporter
ENSRNOG00000017180	SLC17A2	NPT3	5	Na+, PO₄³⁻ transporter 3
ENSRNOG00000018567	SLC20A1	PIT1	5	PO₄³⁻ transporter 1
ENSRNOG00000005196	SLC12A6	KCC3	5	K+, Cl- cotransporter 3
ENSRNOG00000018746	SLC30A5	ZNT5	5	Zn2+ transporter 5
ENSRNOG00000057404	SLC47A1	MATE1	5	Multidrug and toxin extrusion protein 1
ENSRNOG00000019996	SLC16A1	MCT1	5	Monocarboxylate transporter 1
ENSRNOG00000011875	SLC2A2	GLUT2	4	Glucose transporter 2
ENSRNOG00000000042	XPR1	SLC53A1	4	Solute carrier family 53, member 1 (PO₄³⁻ exporter)
ENSRNOG00000061695	SLC23A1	SVCT1	4	Na+-dependent vitamin C transporter 1
ENSRNOG00000057628	SLC5A6	SMVT	4	Na+-dependent multivitamin transporter
ENSRNOG00000005190	NIPAL2	NIPAL2	4	Mg2+ transporter
ENSRNOG00000032426	SLC10A5	MP5	4	Na+, bile acid cotransporter 5
ENSRNOG00000049995	SLC40A1	FPN1	4	Ferroportin 1
ENSRNOG00000057040	SPNS2	SPNS2	4	Sphingolipid transporter
ENSRNOG00000015159	SLC9A3	NHE3	4	Na+/H+ exchanger 3
ENSRNOG00000017693	SLC2A5	GLUT5	3	Glucose transporter 5
ENSRNOG00000022505	SLC17A4	NPT4	3	Na+, PO₄³⁻ cotransporter
ENSRNOG00000042950	SLC5A9	SGLT4	3	Na+, glucose cotransporter 4
ENSRNOG00000055089	SLC44A1	CTL1	3	Choline transporter-like protein 1
ENSRNOG00000001232	SLC19A1	FOLT	3	Folate transporter 1
ENSRNOG00000015526	RHCG	RHCG	3	NH₄⁺ transporter Rh C
ENSRNOG00000016753	SLC14A1	UT1	3	Urea transporter 1
ENSRNOG00000001765	SLC51A	OSTA	3	Organic solute transporter a
ENSRNOG00000010337	SLC13A2	NADC1	2	Na+, dicarboxylate cotransporter 3
ENSRNOG00000000245	SLC16A6	MCT7	2	Monocarboxylate transporter 7
ENSRNOG00000003472	ATP11C	ATP11C	2	Phospholipid-transporting ATPase
ENSRNOG00000016371	SLC18B1	C6ORF192	2	MFS-type transporter SLC18B1
ENSRNOG00000019550	SLC11A2	DMT1	2	Divalent metal transporter 1
ENSRNOG00000002616	SLC5A10	SGLT5	2	Na+, glucose cotransporter 5
ENSRNOG00000057072	SLC12A3	NCC	2	Na+, Cl- cotransporter
ENSRNOG00000018266	SLC23A3	SVCT3	2	Na+-dependent vitamin C transporter 3
ENSRNOG00000017210	SLC22A23	SLC22A23	2	Ion transporter protein
ENSRNOG00000045524	SLC39A3	ZIP3	2	Zn2+ transporter 3
ENSRNOG00000000041	SLC26A1	SAT-1	2	SO₄²- anion transporter 1
ENSRNOG00000009014	SLC35F2	SLC35F2	2	Solute carrier family 35, member F2
ENSRNOG00000018697	ABCB6	ABC.B6	2	ATP-binding cassette transporter B6
ENSRNOG00000016827	SLC38A3	SNAT3	2	Na+-coupled neutral amino acid transporter 3
ENSRNOG00000019118	SLC13A3	NADC3	2	Na+, dicarboxylate cotransporter 3
ENSRNOG00000061367	ATP7A	MNK	2	Cu2+-transporting ATPase 1
ENSRNOG00000033051	SLC22A15	SLC22A15	2	Solute carrier family 22, member 15
ENSRNOG00000006367	SLC5A8	SMCT1	2	Na+-coupled monocarboxylate transporter 1
ENSRNOG00000054142	SLC30A2	ZNT2	1	Zn2+ transporter 2
ENSRNOG00000005052	SLC39A9	ZIP9	1	Zn2+ transporter 9
ENSRNOG00000008012	ABCB4	ABC.B4	1	ATP binding cassette transporter B4
ENSRNOG00000004026	ATP2B1	PMCA1	1	Plasma membrane Ca2+ ATPase 1
ENSRNOG00000050860	ABCB11	ABC.B11	0.9	ATP-binding cassette transporter B11
ENSRNOG00000018126	ABCA1	ABC.A1	0.9	ATP-binding cassette transporter A1
ENSRNOG00000012892	ABCA4	ABC.A4	0.9	ATP-binding cassette transporter A4
ENSRNOG00000011677	SLC39A10	ZIP10	0.8	Zn2+ transporter 10
ENSRNOG00000005957	SLC4A7	NBCn1	0.7	Electroneutral Na+ HCO3- cotransporter 1
ENSRNOG00000017154	ATP11A	ATP11A	0.7	Phospholipid-transporting ATPase

## Sheet: Sheet 8. PT
Sheet 8. Proximal tubulus channels
Ensembl ID	Gene	Alias	TPM	Description
ENSRNOG00000004713	KCNJ16	Kir5.1	235	Inwardly rectifying K+ channel 5.1
ENSRNOG00000059005	KCNJ1	Kir1.1	89	Inwardly rectifying K+ channel 1.1
ENSRNOG00000011648	AQP1	AQP1	48	Aquaporin 1
ENSRNOG00000019486	TRPV1	TRPV1	15	Transient receptor potential vanilloid channel 1
ENSRNOG00000008855	GJB2	Cx26	13	Connexin 26
ENSRNOG00000009797	AQP3	AQP3	10	Aquaporin 3
ENSRNOG00000009686	AQP7	AQP7	9	Aquaporin 7
ENSRNOG00000057806	TRPM7	TRPM7	9	Transient receptor potential melastatin channel 7
ENSRNOG00000032417	GABRP	GABARp	9	GABA(A) receptor p
ENSRNOG00000000975	MCOLN1	TRPML1	8	Transient receptor potential mucolipin channel 1
ENSRNOG00000015024	MCOLN3	TRPML3	7	Transient receptor potential mucolipin channel 3
ENSRNOG00000003533	CLCN4	ClC-4	4	Voltage-gated Cl- channel 4
ENSRNOG00000055103	CFTR	CFTR	4	Cystic fibrosis transmembrane conductance regulator
ENSRNOG00000052368	CLCNKA	ClCK1	3	Voltage-gated Cl- channel
ENSRNOG00000003746	GJB1	Cx32	3	Connexin 32
ENSRNOG00000001656	KCNJ15	Kir4.2	2	Inwardly rectifying K+ channel 4.2
ENSRNOG00000014698	CHRNB1	ACHB	2	Acetylcholine receptor b
ENSRNOG00000055530	PANX2	Panx2	2	Pannexin 2
ENSRNOG00000001300	P2RX4	P2X4	2	Purinergic receptor X4
ENSRNOG00000000805	GJA1	Cx43	2	Connexin 43
ENSRNOG00000009897	CLCNKB	ClC-kb	2	Voltage-gated Cl- channel
ENSRNOG00000008345	CLCN6	ClC-6	1	Voltage-gated Cl- channel 6
ENSRNOG00000013053	TRPM6	TRPM6	1	Transient receptor potential melastatin channel 6
ENSRNOG00000016043	AQP4	AQP4	1	Aquaporin 4
ENSRNOG00000002146	PKD2	TRPP2	1	Transient receptor potential polycystin channel 2
ENSRNOG00000000368	GRIK2	GluK2	0.9	Kainate glutamate receptor 2
ENSRNOG00000020444	HCN3	HCN3	0.6	Hyperpolarization-activated cyclic nucleotide-gated K+ channel 3

## Sheet: Sheet 9. GPCRs
Sheet 9. Choroid plexus G protein-coupled receptors
Ensembl ID	Gene	Alias	TPM	Description
ENSRNOG00000030877	HTR2C	5-HT2C	677	Serotonin receptor 2C
ENSRNOG00000010997	EDNRB	ETB	150	Endothelin receptor type B
ENSRNOG00000019622	ACKR3	ACKR3	78	Atypical chemokine receptor 3
ENSRNOG00000021962	FZD2	FZ-2	76	Frizzled-2
ENSRNOG00000008332	SMO	FZ-11	62	Frizzled-11
ENSRNOG00000001288	GPR146	GPR146	51	G protein-coupled receptor 146
ENSRNOG00000014963	ADGRG1	GPR56	49	Adhesion G protein-coupled receptor G1
ENSRNOG00000016665	TPRA1	GPR175	42	G protein-coupled receptor 175
ENSRNOG00000016119	FZD7	FZ-7	36	Frizzled-7
ENSRNOG00000000774	GABBR1	GABABR1	32	GABA(B) receptor 1
ENSRNOG00000011145	CRHR2	CRHR2	28	Corticotrophin releasing hormone receptor 2
ENSRNOG00000003144	GPRC5C	GPRC5C	27	G protein-coupled receptor C5C
ENSRNOG00000023589	GPR107	GPR107	23	G Protein-Coupled Receptor 107
ENSRNOG00000004279	ADGRA3	ADGRA3	21	Adhesion G protein-coupled receptor A3
ENSRNOG00000021145	GPR137	GPR137	20	G protein-coupled receptor 137
ENSRNOG00000004660	FZD6	FZ-6	18	Frizzled-6
ENSRNOG00000029134	ADGRL1	ADGRL1	16	Adhesion G protein-coupled receptor L1
ENSRNOG00000005715	LGR4	GPR48	13	G protein-coupled receptor 48
ENSRNOG00000011154	ADGRF5	ADGRF5	12	Adhesion G protein-coupled receptor F5
ENSRNOG00000016143	GPR162	GPR162	12	G protein-coupled receptor 162
ENSRNOG00000048043	F2R	CF2R	11	Coagulation factor II thrombin receptor
ENSRNOG00000016848	FZD4	FZ-4	11	Frizzled-4
ENSRNOG00000015577	LPAR6	LPAR6	11	Lysophosphatidic acid receptor 6
ENSRNOG00000014524	S1PR3	S1PR3	10	Sphingosine 1-phosphate receptor 3
ENSRNOG00000016362	GPR4	GPR4	10	G protein-coupled receptor 4
ENSRNOG00000047211	FZD3	FZ-3	9	Frizzled-3
ENSRNOG00000016242	FZD1	FZ-1	9	Frizzled-1
ENSRNOG00000022176	GPR75	GPR75	9	G protein-coupled receptor 75
ENSRNOG00000016013	GPRC5B	GPRC5B	8	G protein-coupled receptor C5B
ENSRNOG00000009227	APLNR	APLNR	8	Apelin receptor
ENSRNOG00000012991	ADGRA2	ADGRA2	8	Adhesion G protein-coupled receptor A2
ENSRNOG00000018509	CX3CR1	CX3CR1	8	CX3C chemokine receptor 1
ENSRNOG00000020653	S1PR2	S1PR2	8	Sphingosine 1-phosphate receptor 2
ENSRNOG00000020058	CELSR2	CELSR2	8	Cadherin EGF LAG seven-pass G-type receptor 2
ENSRNOG00000004094	PTGER1	PTGER1	8	Prostaglandin E receptor 1
ENSRNOG00000046254	ADGRE1	ADGRE1	7	Adhesion G protein-coupled receptor E1
ENSRNOG00000013683	S1PR1	S1PR1	7	Sphingosine-1-phosphate receptor 1
ENSRNOG00000054695	CALCRL	CALCRL	7	Calcitonin receptor like receptor
ENSRNOG00000002953	P2RY4	P2Y4	6	Purinergic receptor Y4
ENSRNOG00000049054	NTSR2	NTR2	6	Neurotensin Receptor 2
ENSRNOG00000015260	LPAR3	LPAR3	5	Lysophosphatidic acid receptor 3
ENSRNOG00000004400	AVPR1A	AVPR1	5	Arginine vasopressin receptor 1a
ENSRNOG00000001287	GPER1	GPER1	5	G protein-coupled estrogen receptor 1
ENSRNOG00000012721	EDNRA	ETA	5	Endothelin receptor type A
ENSRNOG00000000704	CMKLR1	CMKLR1	5	Chemokine-like receptor 1
ENSRNOG00000017528	GPR157	GPR157	4	G protein-coupled receptor 157
ENSRNOG00000009299	ADRA2C	ADRA2C	4	a-adrenergic receptor 2C
ENSRNOG00000004489	ADGRE5	ADGRE5	3	Adhesion G protein-coupled receptor E5
ENSRNOG00000014375	ADGRB2	ADGRB2	3	Adhesion G protein-coupled receptor B2
ENSRNOG00000013231	PTAFR	PAFR	3	Platelet activating factor receptor
ENSRNOG00000049115	CCR5	CCR5	3	C-C chemokine receptor 5
ENSRNOG00000001452	FZD9	FZ-9	3	Frizzled-9
ENSRNOG00000026661	HCAR1	GPR81	3	Lactate receptor 1
ENSRNOG00000033940	ADGRL4	ADGRL4	3	Adhesion G protein-coupled receptor L4
ENSRNOG00000047800	C5AR1	C5AR1	3	Complement C5a receptor 1
ENSRNOG00000020948	PTH1R	PTH1R	3	Parathyroid hormone receptor 1
ENSRNOG00000003866	CXCR4	CXCR4	2	C-X-C chemokine receptor 4
ENSRNOG00000019270	P2RY6	P2Y6	2	Purinergic receptor Y6
ENSRNOG00000001302	ADORA2A	ADORA2A	2	Adenosine receptor A2a
ENSRNOG00000016306	ADGRV1	ADGRV1	2	Adhesion G protein-coupled receptor V1
ENSRNOG00000025094	GPR183	GPR183	2	G protein-coupled receptor 183
ENSRNOG00000061031	FZD8	FZ-8	2	Frizzled-8
ENSRNOG00000010718	GPR153	GPR153	2	G protein-coupled receptor 153
ENSRNOG00000009487	GPR160	GPCR160	2	G protein-coupled receptor 160
ENSRNOG00000039759	GPR34	GPR34	2	G protein-coupled receptor 34
ENSRNOG00000026953	GPR88	GPR88	2	G protein-coupled receptor 88
ENSRNOG00000014678	FZD5	FZ-5	2	Frizzled-5
ENSRNOG00000009211	C3AR1	C3AR1	2	Complement C3a receptor 1
ENSRNOG00000039255	GPR31	12-HETER	1	G protein-coupled receptor 31
ENSRNOG00000032660	ADGRL2	ADGRL2	1	Adhesion G protein-coupled receptor L2
ENSRNOG00000003778	OPN3	OPN3	1	Opsin 3
ENSRNOG00000009522	ADRA1A	ADRA1A	1	a-adrenergic receptor 1A
ENSRNOG00000030149	ADGRL3	ADGRL3	1	Adhesion G protein-coupled receptor L3
ENSRNOG00000003806	GPR65	GPR65	1	G protein-coupled receptor 65
ENSRNOG00000013240	PTGER4	PTGER4	1	Prostaglandin E receptor 4
ENSRNOG00000049028	C5AR2	C5AR2	1	Complement 5a receptor 2
ENSRNOG00000020585	TBXA2R	TBXA2R	1	Thromboxane A2 receptor
ENSRNOG00000010758	LPAR2	LPAR2	1	Lysophosphatidic acid receptor 2
ENSRNOG00000020275	CCR10	CCR10	1	C-C chemokine receptor 10
ENSRNOG00000013902	P2RY12	P2Y12	1	Purinergic receptor Y12
ENSRNOG00000018385	CHRM1	CHRM1	1	Cholinergic receptor muscarinic 1
ENSRNOG00000003073	GPR161	GPR161	1	G protein-coupled receptor 161
ENSRNOG00000009708	TAS1R1	TAS1R1	1	Taste receptor type 1, member 1
ENSRNOG00000025297	GPR171	GPR171	1	G protein-coupled receptor 171
ENSRNOG00000019217	ADRB2	ADRB2	1	β-adrenergic receptor 2
ENSRNOG00000004317	VIPR2	VIP2R	1	Vasoactive intestinal peptide receptor 2
ENSRNOG00000002922	ADORA2B	ADORA2B	1	Adenosine receptor A2b
ENSRNOG00000033234	CCRL2	CCRL2	1	C-C chemokine receptor-like 2
ENSRNOG00000046309	GPR68	GPR68	1	Sphingosylphosphorylcholine Receptor
ENSRNOG00000013656	LPAR1	LPAR1	1	Lysophosphatidic acid receptor 1
ENSRNOG00000013872	P2RY14	P2Y14	0.9	Purinergic receptor Y14
ENSRNOG00000019283	P2RY2	P2Y2	0.8	Purinergic receptor Y2
ENSRNOG00000009260	CNR2	CB2	0.8	Cannabinoid Receptor 2
ENSRNOG00000018003	F2RL1	F2RL1	0.8	F2R-like trypsin receptor 1
ENSRNOG00000003442	ADORA1	ADORA1	0.8	Adenosine receptor A1
ENSRNOG00000016756	PTGIR	PTGIR	0.8	Prostaglandin I2 receptor
ENSRNOG00000023536	ADGRD1	GPR133	0.7	Adhesion G protein-coupled receptor D1
ENSRNOG00000017002	ADRB1	ADRB1	0.7	β-adrenergic receptor 1
ENSRNOG00000026653	HCAR2	GPR109	0.7	Hydroxycarboxylic Acid Receptor 2
ENSRNOG00000002524	GPR37	GPR37	0.6	G protein-coupled receptor 37
ENSRNOG00000012628	GPR18	GPR18	0.6	G protein-coupled receptor 18
ENSRNOG00000010665	CCR7	CCR7	0.6	Chemokine receptor 7
ENSRNOG00000017625	HTR2B	5-HTR2B	0.6	Serotonin receptor 2B
ENSRNOG00000036834	GPR84	GPR84	0.6	Free fatty acid receptor
ENSRNOG00000003305	CXCR3	CXCR3	0.6	C-X-C chemokine receptor 3
ENSRNOG00000011411	ADGRG6	ADGRG6	0.6	Adhesion G Protein-Coupled Receptor G6
ENSRNOG00000012098	ADCYAP1R1	PACAP-R1	0.6	PACAP receptor 1
ENSRNOG00000060087	ADRA1B	ADRA1B	0.5	a-adrenergic receptor 1B

## Sheet: Sheet 10. RTKs
Sheet 10. Choroid plexus receptor tyrosin kinases
Ensembl ID	Gene	Alias	TPM	Description
ENSRNOG00000016374	FGFR2	FGFR-2	181	Fibroblast growth factor receptor 2
ENSRNOG00000016050	FGFR1	FGFR-1	110	Fibroblast growth factor receptor 1
ENSRNOG00000002244	PDGFRA	PDGFRa	83	Platelet derived growth factor receptor a
ENSRNOG00000018839	NTRK2	NTRK2	75	neurotrophic receptor tyrosine kinase 2
ENSRNOG00000057125	DDR1	DDR1	54	Discoidin domain receptor tyrosin kinase 1
ENSRNOG00000058586	TYRO3	TYRO3	48	TYRO3 protein tyrosine kinase
ENSRNOG00000008593	RYK	RYK	38	Receptor like tyrosine kinase
ENSRNOG00000046829	KDR	VEGFR2	25	Vascular endothelial growth factor receptor 2
ENSRNOG00000029986	INSR	INSR	24	Insulin receptor
ENSRNOG00000039976	PTK7	PTK7	22	Protein tyrosine kinase 7
ENSRNOG00000018461	PDGFRB	PDGFRβ	20	Platelet derived growth factor receptor β
ENSRNOG00000025155	LMTK2	LMTK2	17	Lemur tyrosine kinase 2
ENSRNOG00000018414	CSF1R	CSF1R	17	Colony-stimulating factor 1 receptor
ENSRNOG00000020173	TIE1	TIE1	16	Tyrosine kinase with immunoglobin- and EGF like domains 1
ENSRNOG00000045952	EPHB4	EPHB4	16	Ephrin receptor B4
ENSRNOG00000000940	FLT1	VEGFR1	15	Vascular endothelial growth factor receptor 1
ENSRNOG00000020716	AXL	AXL	12	AXL receptor tyrosine kinase
ENSRNOG00000016818	FGFR3	FGFR-3	12	Fibroblast growth factor receptor 3
ENSRNOG00000014187	IGF1R	IGF1R	10	Insulin-like growth factor 1 receptor
ENSRNOG00000008587	TEK	TIE2	9	Tyrosine kinase with immunoglobin- and EGF like domains 2
ENSRNOG00000017319	MERTK	MERTK	8	MER proto-oncogene tyrosine kinase
ENSRNOG00000002881	DDR2	DDR2	7	Discoidin domain receptor tyrosin kinase 2
ENSRNOG00000054764	FLT3	FLT3	7	Fms-like tyrosine kinase 3
ENSRNOG00000006450	ERBB2	HER2	6	Human epidermal growth factor receptor 2
ENSRNOG00000002227	KIT	KIT	6	KIT proto-oncogene receptor tyrosin kinase
ENSRNOG00000017525	EPHA1	EPHA1	3	Ephrin receptor A1
ENSRNOG00000031801	EPHB3	EPHB3	3	Ephrin receptor B3
ENSRNOG00000009222	EPHA2	EPHA2	3	Ephrin receptor A2
ENSRNOG00000029449	ROR1	ROR1	3	Receptor tyrosine kinase-like orphan receptor 1
ENSRNOG00000004332	EGFR	EGFR	2	Epidermal growth factor receptor
ENSRNOG00000049238	LOC102552659	LOC102552659	2	Ephrin receptor B2-like
ENSRNOG00000002511	FLT4	VEGFR3	2	Vascular endothelial growth factor receptor 3
ENSRNOG00000053232	ROR2	ROR2	1	Receptor tyrosine kinase-like orphan receptor 2
ENSRNOG00000004392	AATK	AATK	1	Apoptosis associated tyrosin kinase
ENSRNOG00000014367	EPHB6	EPHB6	1	Ephrin receptor B6
ENSRNOG00000013213	EPHA4	EPHA4	1	Ephrin receptor A4
ENSRNOG00000033567	MUSK	MUSK	0.9	Muscle associated receptor tyrosine kinase
ENSRNOG00000007030	EPHA7	EPHA7	0.8	Ephrin receptor A7
ENSRNOG00000014248	ERBB4	HER4	0.5	Human epidermal growth factor receptor 4
ENSRNOG00000012531	EPHB2	EPHB2	0.5	Ephrin receptor B2

[truncated: 4 more sheets: Sheet 11. Kinases, Sheet 12. Phosphatases, Sheet 13. PDEs, Sheet 14. Cyclases]
